# Supplementary material for: Beyond Lux: methods for species and photoreceptor-specific quantification of ambient light for mammals
Source: BMC Biol. 2024 Nov 14;22:257. doi: 10.1186/s12915-024-02038-1 (PMC11562817; doi:10.1186/s12915-024-02038-1)
Supplement: Supplementary file 3 — Additional file 3. Supplementary data 1. Literature search for lens transmission for 56 mammalian species. [file 12915_2024_2038_MOESM3_ESM.xlsx]

## Sheet: Supplementary data-1
Wavelength (nm)	Reference	1. Douglas & Jeffery (2014). Proc R Soc B. doi:10.1098/rspb.2013.2995	1. Douglas & Jeffery (2014). Proc R Soc B. doi:10.1098/rspb.2013.2995	1. Douglas & Jeffery (2014). Proc R Soc B. doi:10.1098/rspb.2013.2995	1. Douglas & Jeffery (2014). Proc R Soc B. doi:10.1098/rspb.2013.2995	1. Douglas & Jeffery (2014). Proc R Soc B. doi:10.1098/rspb.2013.2995	1. Douglas & Jeffery (2014). Proc R Soc B. doi:10.1098/rspb.2013.2995	1. Brainard et al (1994). Vision Res. doi:10.1016/0042-6989(94)90154-6; 2. Jacobs et al (2003). J Comp Physiol A. doi:10.1007/s00359-003-0408-0; 3. Douglas & Jeffery (2014). Proc R Soc B. doi:10.1098/rspb.2013.2995	1. Jacobs et al (2003). J Comp Physiol A. doi:10.1007/s00359-003-0408-0	1. Douglas & Jeffery (2014). Proc R Soc B. doi:10.1098/rspb.2013.2995	1. Douglas & Jeffery (2014). Proc R Soc B. doi:10.1098/rspb.2013.2995	1. Douglas & Jeffery (2014). Proc R Soc B. doi:10.1098/rspb.2013.2995	1. Peichl et al (2005). J Comp Neurol. doi:10.1002/cne.20491	1. Jacobs et al (2003). J Comp Physiol A. doi:10.1007/s00359-003-0408-0	1. Douglas & Jeffery (2014). Proc R Soc B. doi:10.1098/rspb.2013.2995	1. Hut et al (2000). J Comp Physiol A. doi:10.1007/s003590000124	1. Glosmann et al (2008). Journal of Vision. doi:10.1167/8.4.23	1. Hut (2023). Unpublished	1. Douglas & Jeffery (2014). Proc R Soc B. doi:10.1098/rspb.2013.2995	1. Allen et al (2020). J Exp Biol. doi:10.1242/jeb.215368	1. Douglas & Jeffery (2014). Proc R Soc B. doi:10.1098/rspb.2013.2995	1. Yolton et al (1974). Journal of Mammalogy. doi:10.2307/1379253	1. Douglas & Jeffery (2014). Proc R Soc B. doi:10.1098/rspb.2013.2995	1. Douglas & Jeffery (2014). Proc R Soc B. doi:10.1098/rspb.2013.2995	1. Douglas & Jeffery (2014). Proc R Soc B. doi:10.1098/rspb.2013.2995	1. Douglas & Jeffery (2014). Proc R Soc B. doi:10.1098/rspb.2013.2995	1. Douglas & Jeffery (2014). Proc R Soc B. doi:10.1098/rspb.2013.2995	1. Douglas & Jeffery (2014). Proc R Soc B. doi:10.1098/rspb.2013.2995	1. Douglas & Jeffery (2014). Proc R Soc B. doi:10.1098/rspb.2013.2995	1. Douglas & Jeffery (2014). Proc R Soc B. doi:10.1098/rspb.2013.2995	1. Douglas & Jeffery (2014). Proc R Soc B. doi:10.1098/rspb.2013.2995	1. Schleich et al (2010). J Comp Neurol. doi:10.1002/cne.22440	1. Douglas & Jeffery (2014). Proc R Soc B. doi:10.1098/rspb.2013.2995	1. Douglas & Jeffery (2014). Proc R Soc B. doi:10.1098/rspb.2013.2995	1. Jacobs & Yolton (1971). Vision Res. doi:10.1016/0042-6989(71)90074-5	1. Govardovskii et al (1992). Vision Res. doi:10.1016/0042-6989(92)90108-u	1. Jacobs & Williams (2007). Doc Ophthalmol. doi:10.1007/s10633-007-9055-z	1. Douglas & Jeffery (2014). Proc R Soc B. doi:10.1098/rspb.2013.2995	1. Douglas & Jeffery (2014). Proc R Soc B. doi:10.1098/rspb.2013.2995	1. Douglas & Jeffery (2014). Proc R Soc B. doi:10.1098/rspb.2013.2995	1. Douglas & Jeffery (2014). Proc R Soc B. doi:10.1098/rspb.2013.2995	1. Douglas & Jeffery (2014). Proc R Soc B. doi:10.1098/rspb.2013.2995	1. Douglas & Jeffery (2014). Proc R Soc B. doi:10.1098/rspb.2013.2995	1. Douglas & Jeffery (2014). Proc R Soc B. doi:10.1098/rspb.2013.2995	1. Douglas & Jeffery (2014). Proc R Soc B. doi:10.1098/rspb.2013.2995	1. Douglas & Jeffery (2014). Proc R Soc B. doi:10.1098/rspb.2013.2995	1. Hogg et al (2015). Biology Open. doi:10.1242/bio.011304	1. Douglas & Jeffery (2014). Proc R Soc B. doi:10.1098/rspb.2013.2995	1. Douglas & Jeffery (2014). Proc R Soc B. doi:10.1098/rspb.2013.2995
	Species (latin name)	Dasyprocta punctata	Hapalemur alaotrensis	Vicugna pacos	Oryx leucoryx	Rattus rattus	Cynomys ludovicianus	Rattus norvegicus	Spermophilus beecheyi	Cebus apella	Felis catus	Bos primigenius	Spalacopus cyanus	Octodon degus	Canis lupus familiaris	Spermophilus citellus	Talpa europea	Sminthopsis crassicaudata	Mustela putorius furo	Rhabdomys pumilio	Leontopithecus rosalia	Callospermophilus lateralis	Sciurus carolinensis	Urocitellus richardsonii	Cavia porcellus	Erinaceus europaeus	Equus ferus caballus	Tragulus javanicus	Pteropus livingstonii	Bubalus depressicornis	Macaca fascicularis	Ctenomys magellanicus	Callithrix jacchus	Suricata suricatta	Ictidomys mexicanus	Meriones unguiculatus	Mus musculus	Okapia johnstoni	Sus scrofa	Pudu puda	Oryctolagus cuniculus	Ailurus fulgens	Ateles paniscus	Rangifer tarandus	Lemur catta	Pteropus rodricensis	Cystophora cristata	Ovis aries	Glaucomys volans
	Species (common name)	Agouti	Alaotran gentle lemur	Alpaca	Arabian oryx	Black rat	Black-tailed prairie dog	Brown rat	California ground squirrel	Capuchin	Cat	Cattle	Coruro	Degu	Dog	European ground squirrel	European mole	Fat-tailed dunnart	Ferret	Four-striped grass mouse	Golden lion tamarin	Golden-mantled ground squirrel	Grey squirrel	Richardson's ground squirrel	Guinea pig	Hedgehog	Horse	Java mouse deer	Livingstone fruit bat	Lowland anoa	Crab-eating macaque	Magellanic tuco tuco	Marmoset	Meerkat	Mexican ground squirrel	Mongolian gerbil	Mouse	Okapi	Pig	Pudu	Rabbit	Red panda	Red-faced spider monkey	Reindeer	Ring-tailed lemur	Rodrigues flying fox	Seal	Sheep	Southern flying squirrel
310		0.656	0	0.314003	1.045	9.081	0	8.71118	0	0	0.931	0.402	22.084	2.126	5.044	0	57.8572	6.045	4.574	0.007	0	0	0	0	0.999	10.385	1.38604	2.144	1.20202	0	0.2	30.141	1.80002	1.82802	6.71607	24.215	7.8775	1.661	4.349	0.0390004	0.154002	1.24	0.258003	1.299	1.367	1.329	0.945	0	1.96902
311		0.927	0	0.451005	1.08	13.95	0	10.6531	0	1e-06	1.734	0.445	23.812	2.274	7	0	60.5042	6.264	6.009	0.018	0	0	5.4e-08	0.05	1.116	14.082	1.51605	2.244	1.45603	0	0.285	32.588	1.90802	2.46602	6.75107	26.585	13.248	3.193	5.703	0.0520005	0.260003	1.485	0	1.275	1.627	1.947	1.18	0	2.16702
312		1.215	0	0.609006	1.143	19.275	0	14.4528	0	2.14e-06	2.82	0.524	25.529	2.426	9.374	0	62.5773	6.568	7.677	0.028	0	0	1.15e-07	0.201	1.236	18.018	1.66605	2.273	1.74603	0	0.382	34.948	1.99702	3.10503	6.78607	28.884	15.847	5.019	7.276	0.0850009	0.381004	1.803	0	1.266	1.921	2.543	1.551	0	2.42602
313		1.49	0.0320003	0.773008	1.226	24.86	0	17.2773	0	3.27e-06	4.215	0.638	27.233	2.59	12.118	0	64.1533	6.96	9.539	0.036	0	0	1.77e-07	0.364	1.355	22.037	1.81605	2.261	2.05104	0	0.487	37.213	2.06702	3.70704	6.82107	31.107	18.398	7.108	9.037	0.131001	0.506005	2.193	0	1.282	2.218	3.103	2.072	0	2.75003
314		1.72	0.143001	0.927009	1.321	30.51	0	18.0472	0	4.27e-06	5.943	0.786	28.923	2.775	15.186	0	65.3253	7.441	11.558	0.041	0.169	0	2.31e-07	0.525	1.472	25.983	1.94606	2.238	2.34905	0	0.593	39.375	2.11702	4.23104	6.85607	33.216	20.879	9.431	10.954	0.183002	0.622006	2.654	0	1.329	2.486	3.613	2.755	0	3.14503
315		1.876	0.250003	1.05801	1.418	36.029	0.028	21.4313	0	5e-06	8.032	0.966	30.598	2.986	18.532	0	66.1843	8.013	13.696	0.041	0.333	0	2.7e-07	0.668	1.585	29.698	2.03606	2.233	2.61705	0	0.697	41.424	2.14802	4.63805	6.89107	35.122	23.266	11.957	12.997	0.237002	0.717007	3.185	0	1.416	2.693	4.06	3.614	0	3.61604
316		1.927	0.343003	1.15101	1.51	41.228	0.117	23.9081	0	5.34e-06	10.502	1.177	32.258	3.232	22.108	0	66.8243	8.678	15.914	0.036	0.464	0	2.88e-07	0.779	1.69	33.034	2.06706	2.275	2.83506	0.0150002	0.793	43.354	2.15902	4.89005	6.92607	36.775	25.534	14.655	15.133	0.287003	0.779008	3.785	0	1.55	2.808	4.431	4.661	0	4.16704
317		1.873	0.418004	1.20401	1.593	46.02	0.149	26.887	0	5.14e-06	13.302	1.414	33.9	3.521	25.832	0	67.3363	9.438	18.177	0.026	0.556	0	2.77e-07	0.855	1.787	35.945	2.03806	2.37	3.00006	0.150002	0.876	45.156	2.15002	4.98605	6.96107	38.379	27.66	17.469	17.321	0.335003	0.805008	4.44	0	1.733	2.83	4.73	5.882	0	4.79205
318		1.739	0.477005	1.22701	1.666	50.394	0.137	28.946	0	4.27e-06	16.323	1.665	35.524	3.86	29.597	0	67.8094	10.296	20.453	0.015	0.616	0	2.31e-07	0.9	1.872	38.469	1.96506	2.507	3.12306	0.222002	0.942	46.821	2.12002	4.95205	6.99607	40.234	29.628	20.322	19.512	0.390004	0.802008	5.132	0	1.963	2.777	4.972	7.245	0	5.47605
319		1.549	0.522005	1.22601	1.727	54.343	0.092	32.742	0	2.6e-06	19.454	1.92	37.13	4.256	33.294	0	68.2714	11.252	22.707	0.005	0.649	0	1.41e-07	0.919	1.943	40.644	1.86206	2.672	3.21806	0.246002	0.985	48.342	2.07002	4.81505	7.03107	42.433	31.443	23.138	21.655	0.461005	0.777008	5.839	0	2.238	2.671	5.174	8.718	0	6.20006
320		1.326	0.553006	1.21101	1.778	57.86	0.025	35.2021	0	0	22.585	2.169	38.716	4.716	36.816	0	68.7204	12.308	24.906	0.001	0.66	0	0	0.917	1.999	42.511	1.74305	2.854	3.29707	0.236002	1	49.71	2.00002	4.60105	7.06607	44.584	33.119	25.839	23.701	0.558006	0.734007	6.542	0	2.557	2.532	5.353	10.267	0	6.95107
321		1.094	0.573006	1.19001	1.815	60.937	0	36.2354	0	0	25.605	2.4	40.281	5.244	40.053	0	69.1534	13.457	27.017	0.004	0.655	0	0	0.897	2.037	44.109	1.62205	3.042	3.37107	0.208002	0.984	50.927	1.90902	4.33904	7.10107	46.316	34.668	28.348	25.601	0.689007	0.681007	7.219	0.241002	2.917	2.38	5.525	11.86	0	7.71108
322		0.878	0.581006	1.17101	1.839	63.567	0	37.9587	0	0	28.404	2.604	41.824	5.828	42.899	0	69.5674	14.679	29.008	0.018	0.638	0	0	0.865	2.059	45.476	1.51505	3.223	3.45307	0.174002	0.941	52.002	1.80102	4.05504	7.13607	47.738	36.105	30.589	27.305	0.863009	0.624006	7.852	0.754008	3.316	2.236	5.706	13.464	0.067	8.46508
323		0.701	0.581006	1.16201	1.85	65.743	0	40.0912	0	0	30.87	2.77	43.345	6.453	45.245	0	69.9584	15.957	30.843	0.047	0.615	0	0	0.825	2.069	46.653	1.43604	3.384	3.55507	0.150002	0.875	52.943	1.67902	3.77604	7.17107	49.115	37.441	32.484	28.762	1.09001	0.568006	8.419	1.16801	3.752	2.12	5.913	15.047	0.198	9.19609
324		0.588	0.573006	1.17301	1.845	67.458	0	42.0111	0	0	32.896	2.888	44.843	7.108	46.984	0	70.3244	17.272	32.492	0.093	0.592	0	0	0.781	2.068	47.678	1.39804	3.515	3.69007	0.150002	0.791	53.76	1.54502	3.52804	7.20607	50.539	38.69	33.958	29.924	1.37901	0.520005	8.9	1.43101	4.222	2.052	6.161	16.575	0.319	9.8881
325		0.547	0.558006	1.20401	1.828	68.738	0	43.4472	0	0	34.451	2.955	46.318	7.777	48.103	0	70.6624	18.606	33.943	0.156	0.571	0	0	0.738	2.059	48.583	1.40804	3.61	3.86008	0.178002	0.695	54.461	1.40401	3.32503	7.24107	51.926	39.866	34.998	30.782	1.72802	0.482005	9.294	1.52802	4.723	2.038	6.458	18.03	0.429	10.5351
326		0.57	0.537005	1.25201	1.8	69.653	0	44.6955	0	0	35.609	2.981	47.767	8.449	48.705	0	70.9674	19.941	35.22	0.234	0.553	0	0	0.697	2.046	49.387	1.45504	3.671	4.06108	0.229002	0.591	55.056	1.25901	3.15903	7.27607	53.184	40.978	35.674	31.377	2.12402	0.455005	9.622	1.48801	5.242	2.068	6.8	19.413	0.527	11.1401
327		0.645	0.512005	1.31201	1.767	70.278	0	45.9642	0	0	36.452	2.975	49.19	9.11	48.906	0	71.2384	21.257	36.344	0.322	0.537	0	0	0.658	2.031	50.109	1.53205	3.702	4.28409	0.296003	0.484	55.553	1.11201	3.02203	7.31107	54.281	42.032	36.064	31.756	2.55203	0.437004	9.906	1.34701	5.77	2.128	7.181	20.726	0.614	11.7101
328		0.762	0.483005	1.37701	1.733	70.684	0	47.1984	0	0	37.063	2.947	50.587	9.751	48.819	0	71.4734	22.538	37.341	0.417	0.524	0	0	0.625	2.016	50.769	1.62805	3.707	4.52209	0.371004	0.38	55.961	0.96801	2.90603	7.34607	55.25	43.032	36.242	31.963	2.99803	0.427004	10.171	1.13801	6.295	2.206	7.597	21.971	0.689	12.2491
329		0.909	0.451005	1.44301	1.702	70.947	0	48.3614	0	0	37.523	2.908	51.957	10.369	48.561	0	71.6804	23.763	38.233	0.514	0.513	0	0	0.598	2.005	51.386	1.73405	3.688	4.7681	0.447004	0.284	56.29	0.830008	2.80303	7.38107	56.125	43.978	36.285	32.046	3.44703	0.423004	10.439	0.896009	6.807	2.29	8.04	23.149	0.752	12.7631
330		1.075	0.418004	1.50402	1.678	71.138	0	49.4516	0	0	37.914	2.866	53.298	10.965	48.243	0	71.8634	24.916	39.044	0.611	0.503	0	0	0.579	1.999	51.977	1.84106	3.651	5.0151	0.518005	0.2	56.548	0.700007	2.70503	7.41607	56.94	44.876	36.27	32.05	3.88504	0.425004	10.733	0.655007	7.295	2.366	8.507	24.263	0.802	13.2571
331		1.251	0.384004	1.55502	1.665	71.333	0	50.5056	0	1.33e-05	38.318	2.833	54.611	11.538	47.982	0	72.0294	25.987	39.798	0.704	0.496	0	7.15e-07	0.569	2.001	52.564	1.93906	3.597	5.25511	0.576006	0.132	56.745	0.582006	2.60303	7.45107	57.712	45.727	36.273	32.021	4.29604	0.432004	11.077	0.448004	7.748	2.423	8.992	25.314	0.839	13.7371
332		1.424	0.351004	1.59102	1.667	71.602	0.02	51.5553	0	2.86e-05	38.817	2.816	55.893	12.089	47.891	0	72.1854	26.986	40.519	0.788	0.49	0	1.54e-06	0.571	2.013	53.163	2.02006	3.531	5.48111	0.615006	0.081	56.888	0.476005	2.49002	7.48607	58.438	46.534	36.37	32.004	4.66605	0.443004	11.494	0.311003	8.157	2.446	9.49	26.304	0.862	14.2081
333		1.588	0.318003	1.60802	1.686	71.995	0.028	52.5997	0	4.42e-05	39.463	2.824	57.145	12.618	48.042	0	72.3364	27.922	41.224	0.863	0.486	0	2.39e-06	0.584	2.034	53.789	2.07706	3.458	5.69011	0.630006	0.042	56.988	0.381004	2.36002	7.52108	59.115	47.3	36.61	32.031	4.98905	0.456005	11.997	0.262003	8.515	2.431	9.996	27.238	0.874	14.6761
334		1.746	0.287003	1.60902	1.717	72.496	0.021	53.5571	0	5.81e-05	40.238	2.852	58.364	13.136	48.406	0	72.4884	28.808	41.922	0.929	0.483	0	3.14e-06	0.604	2.066	54.435	2.11206	3.383	5.88912	0.623006	0.016	57.054	0.297003	2.21802	7.55608	59.74	48.029	36.978	32.1	5.27605	0.471005	12.578	0.285003	8.83	2.382	10.512	28.123	0.876	15.1462
335		1.903	0.259003	1.59902	1.757	73.083	0.003	54.3651	0	6.84e-05	41.117	2.895	59.552	13.653	48.94	0	72.6485	29.653	42.617	0.989	0.481	0	3.69e-06	0.629	2.108	55.094	2.12806	3.315	6.08712	0.601006	0	57.093	0.224002	2.06902	7.59108	60.309	48.725	37.448	32.204	5.54306	0.488005	13.225	0.362004	9.114	2.308	11.037	28.969	0.872	15.6262
336		2.063	0.232002	1.58002	1.801	73.731	0	55.0812	0	7.32e-05	42.071	2.951	60.706	14.182	49.602	0	72.8225	30.47	43.315	1.045	0.48	0	3.95e-06	0.654	2.161	55.76	2.12906	3.261	6.29113	0.565006	0	57.116	0.160002	1.91702	7.62608	60.821	49.394	37.996	32.335	5.80306	0.507005	13.927	0.471005	9.377	2.216	11.573	29.785	0.865	16.1222
337		2.23	0.209002	1.55602	1.843	74.418	0	55.7882	0	7.07e-05	43.074	3.013	61.826	14.733	50.349	0	73.0155	31.268	44.021	1.101	0.478	0	3.82e-06	0.675	2.227	56.425	2.11706	3.227	6.51213	0.521005	0	57.131	0.107001	1.76702	7.66108	61.278	50.04	38.597	32.485	6.07106	0.526005	14.67	0.592006	9.627	2.115	12.119	30.58	0.858	16.6402
338		2.41	0.189002	1.53102	1.879	75.121	0	56.5625	0	5.89e-05	44.098	3.078	62.912	15.318	51.139	0	73.2295	32.059	44.741	1.157	0.476	0	3.18e-06	0.689	2.304	57.082	2.09706	3.222	6.75614	0.472005	0	57.147	0.0620006	1.62402	7.69608	61.69	50.67	39.227	32.649	6.36206	0.547005	15.444	0.705007	9.876	2.013	12.677	31.363	0.856	17.1872
339		2.607	0.173002	1.50902	1.904	75.815	0	57.4086	0	3.6e-05	45.117	3.142	63.962	15.949	51.928	0	73.4615	32.853	45.48	1.217	0.474	0	1.94e-06	0.693	2.395	57.723	2.07006	3.252	7.03214	0.423004	0	57.173	0.0270003	1.49401	7.73108	62.065	51.288	39.861	32.817	6.69007	0.568006	16.237	0.791008	10.134	1.917	13.248	32.144	0.86	17.7692
340		2.824	0.161002	1.49201	1.913	76.479	0	58.2905	0	0	46.103	3.199	64.978	16.634	52.673	0	73.7055	33.661	46.244	1.283	0.47	0	0	0.681	2.499	58.343	2.04106	3.326	7.35015	0.377004	0	57.219	0	1.38101	7.76608	62.409	51.901	40.473	32.985	7.07007	0.589006	17.036	0.827008	10.41	1.836	13.831	32.931	0.875	18.3932
341		3.066	0.153002	1.48501	1.904	77.093	0	59.1613	0	0	47.037	3.247	65.96	17.366	53.343	0	73.9595	34.493	47.035	1.358	0.466	0	0	0.651	2.617	58.934	2.01106	3.447	7.71415	0.338003	0.003	57.29	0	1.28901	7.80108	62.732	52.512	41.046	33.145	7.51308	0.609006	17.833	0.801008	10.713	1.776	14.428	33.732	0.904	19.0632
342		3.332	0.150002	1.48601	1.878	77.657	0	59.9449	0	0	47.924	3.289	66.907	18.132	53.939	0	74.2175	35.345	47.848	1.442	0.46	0	0	0.608	2.758	59.497	1.98406	3.612	8.11916	0.306003	0.006	57.389	0	1.21501	7.83608	63.041	53.126	41.586	33.299	8.01708	0.629006	18.625	0.721007	11.044	1.735	15.036	34.547	0.946	19.7732
343		3.619	0.149001	1.49401	1.841	78.175	0	60.5731	0	0	48.778	3.33	67.819	18.917	54.477	0	74.4775	36.214	48.674	1.537	0.452	0	0	0.554	2.926	60.035	1.95906	3.813	8.55417	0.281003	0.007	57.513	0	1.15701	7.87108	63.344	53.745	42.103	33.453	8.57309	0.648006	19.413	0.603006	11.4	1.711	15.654	35.375	1	20.5152
344		3.925	0.150002	1.50902	1.797	78.651	0	61.0738	0	0	49.614	3.373	68.697	19.708	54.972	0	74.7345	37.095	49.503	1.645	0.444	0	0	0.496	3.13	60.548	1.93806	4.045	9.01118	0.262003	0.007	57.661	0	1.11201	7.90608	63.65	54.366	42.611	33.61	9.17509	0.667007	20.198	0.464005	11.779	1.7	16.279	36.214	1.067	21.2812
345		4.247	0.153002	1.53002	1.75	79.091	0	61.5292	0	0	50.446	3.424	69.541	20.493	55.437	0	74.9855	37.986	50.328	1.766	0.435	0	0	0.437	3.376	61.04	1.92406	4.301	9.48019	0.248002	0.006	57.832	0	1.07501	7.94108	63.963	54.989	43.122	33.773	9.8161	0.684007	20.98	0.319003	12.181	1.699	16.91	37.062	1.146	22.0622
346		4.585	0.157002	1.55502	1.706	79.497	0	62.0239	0	0	51.288	3.487	70.35	21.3	55.888	0	75.2245	38.881	51.139	1.903	0.424	0	0	0.382	3.672	61.512	1.91606	4.573	9.9522	0.241002	0.005	58.024	0	1.04401	7.97608	64.284	55.613	43.648	33.948	10.4891	0.699007	21.76	0.184002	12.603	1.704	17.544	37.918	1.237	22.8502
347		4.934	0.160002	1.58302	1.668	79.876	0.01	62.622	0	0	52.153	3.567	71.125	22.219	56.338	0	75.4495	39.776	51.927	2.056	0.413	0	0	0.336	4.025	61.965	1.91606	4.856	10.4162	0.238002	0.004	58.236	0	1.01601	8.01108	64.611	56.239	44.201	34.138	11.1871	0.713007	22.539	0.0740007	13.043	1.713	18.18	38.779	1.338	23.6382
348		5.294	0.163002	1.61302	1.641	80.231	0.028	63.2916	0	0	53.057	3.668	71.865	23.316	56.802	0	75.6605	40.668	52.685	2.227	0.402	0	0	0.303	4.442	62.402	1.92706	5.141	10.8652	0.239002	0.002	58.467	0	0.98601	8.04608	64.946	56.864	44.794	34.346	11.9031	0.724007	23.317	0.00700007	13.499	1.721	18.815	39.645	1.45	24.4162
349		5.662	0.163002	1.64502	1.629	80.567	0.039	63.9645	0	0	54.009	3.794	72.571	24.504	57.292	0	75.8585	41.552	53.403	2.418	0.39	0	0	0.287	4.93	62.826	1.94806	5.424	11.2892	0.245002	0.001	58.715	0	0.95301	8.08108	65.287	57.488	45.438	34.578	12.6311	0.734007	24.095	0	13.97	1.727	19.448	40.514	1.573	25.1773
350		6.04	0.162002	1.67702	1.631	80.885	0.044	64.5719	0	0	55.006	3.952	73.243	25.643	57.811	0	76.0475	42.425	54.086	2.631	0.377	0	0	0.288	5.497	63.24	1.97706	5.7	11.6902	0.255003	0	58.979	0	0.916009	8.11608	65.635	58.111	46.13	34.833	13.3741	0.743007	24.87	0.0340003	14.459	1.729	20.084	41.383	1.709	25.9193
351		6.433	0.159002	1.70802	1.644	81.189	0.043	65.1021	0	0.000184502	56.03	4.146	73.88	26.593	58.352	0	76.2275	43.282	54.74	2.871	0.364	0	9.96e-06	0.301	6.147	63.652	2.01206	5.969	12.0762	0.269003	0	59.257	0.00500005	0.877009	8.15108	65.989	58.729	46.863	35.113	14.1381	0.754008	25.64	0.111001	14.968	1.729	20.732	42.25	1.865	26.6413
352		6.844	0.154002	1.73602	1.665	81.479	0.038	65.5742	0	0.000398404	57.067	4.381	74.484	27.313	58.911	0	76.4025	44.124	55.373	3.142	0.351	0	2.15e-05	0.324	6.877	64.067	2.05006	6.228	12.4512	0.287003	0	59.549	0.00800008	0.838008	8.18608	66.349	59.342	47.629	35.416	14.9301	0.767008	26.401	0.213002	15.502	1.727	21.398	43.113	2.046	27.3433
353		7.278	0.149001	1.76202	1.691	81.757	0.03	66.0088	0	0.00100001	58.103	4.664	75.053	27.895	59.484	0	76.5745	44.953	55.991	3.448	0.337	0	3.32e-05	0.352	7.683	64.492	2.08706	6.475	12.8233	0.309003	0	59.853	0.00900009	0.800008	8.22108	66.715	59.947	48.42	35.743	15.7562	0.785008	27.149	0.328003	16.064	1.724	22.091	43.968	2.258	28.0253
354		7.738	0.142001	1.78302	1.719	82.026	0.02	66.4253	0	0.00100001	59.122	4.999	75.588	28.437	60.065	0	76.7445	45.771	56.603	3.794	0.324	0	4.37e-05	0.383	8.559	64.934	2.12006	6.709	13.1993	0.335003	4.12e-05	60.167	0.00900009	0.765008	8.25608	67.086	60.541	49.228	36.095	16.6242	0.810008	27.883	0.442004	16.658	1.722	22.818	44.814	2.505	28.6863
355		8.227	0.135001	1.79902	1.745	82.286	0.009	66.8438	0	0.00100001	60.109	5.393	76.088	29.041	60.649	0	76.9165	46.58	57.215	4.183	0.31	0	5.14e-05	0.412	9.499	65.397	2.14706	6.928	13.5853	0.366004	0.001	60.491	0.00800008	0.735007	8.29108	67.46	61.122	50.044	36.47	17.5402	0.844008	28.597	0.541005	17.287	1.72	23.588	45.649	2.794	29.3263
356		8.752	0.128001	1.80802	1.766	82.539	0	67.2848	0	0.00100001	61.049	5.849	76.555	29.805	61.232	0	77.0915	47.382	57.835	4.619	0.297	0	5.51e-05	0.436	10.499	65.89	2.16306	7.131	13.9863	0.400004	0.001	60.822	0.00600006	0.712007	8.32608	67.838	61.688	50.862	36.869	18.5102	0.889009	29.29	0.614006	17.956	1.72	24.409	46.469	3.13	29.9453
357		9.313	0.120001	1.80902	1.78	82.788	0	67.7508	0	0.00100001	61.928	6.374	76.988	30.779	61.808	0	77.2715	48.178	58.471	5.106	0.283	0	5.32e-05	0.453	11.553	66.417	2.16506	7.316	14.4113	0.438004	0.001	61.16	0.00400004	0.697007	8.36108	68.217	62.238	51.674	37.292	19.5412	0.947009	29.959	0.648006	18.668	1.723	25.287	47.273	3.519	30.5423
358		9.911	0.113001	1.80402	1.787	83.033	0	68.2282	0	0.00100001	62.746	6.973	77.388	31.898	62.377	0	77.4575	48.972	59.121	5.648	0.271	0	4.43e-05	0.46	12.657	66.975	2.15606	7.486	14.8593	0.480005	0.001	61.503	0.00200002	0.690007	8.39608	68.596	62.768	52.476	37.74	20.6292	1.01901	30.606	0.641006	19.424	1.729	26.217	48.061	3.963	31.1223
359		10.539	0.106001	1.79602	1.791	83.274	0	68.7042	0	0.00100001	63.515	7.648	77.758	33.088	62.937	0	77.6466	49.764	59.779	6.244	0.259	0	2.71e-05	0.46	13.805	67.556	2.13706	7.65	15.3263	0.522005	0.001	61.85	0.00100001	0.690007	8.43108	68.973	63.28	53.27	38.213	21.7622	1.10901	31.24	0.603006	20.225	1.735	27.184	48.836	4.466	31.6873
360		11.191	0.100001	1.78702	1.796	83.51	0	69.1659	0	0	64.247	8.404	78.097	34.273	63.488	0	77.8396	50.557	60.441	6.896	0.248	0	0	0.454	14.991	68.148	2.11206	7.816	15.8093	0.563006	0	62.199	0	0.695007	8.46608	69.348	63.775	54.057	38.714	22.9312	1.21801	31.87	0.543005	21.072	1.74	28.173	49.6	5.031	32.2453
361		11.86	0.095001	1.77902	1.805	83.742	0	69.6001	0	0	64.956	9.243	78.41	35.397	64.032	0	78.0356	51.353	61.098	7.605	0.24	0	0	0.443	16.217	68.742	2.08406	7.991	16.3043	0.601006	0	62.55	0	0.704007	8.50109	69.72	64.253	54.839	39.243	24.1212	1.35001	32.503	0.469005	21.965	1.743	29.166	50.358	5.659	32.8003
362		12.539	0.0920009	1.77702	1.823	83.97	0	70.0003	0	0	65.652	10.171	78.695	36.438	64.568	0	78.2326	52.152	61.746	8.371	0.233	0	0	0.428	17.501	69.328	2.05806	8.184	16.8063	0.634006	0	62.9	0.00100001	0.715007	8.53609	70.086	64.716	55.617	39.801	25.3233	1.50702	33.15	0.390004	22.904	1.743	30.149	51.113	6.353	33.3583
363		13.224	0.0910009	1.78302	1.854	84.192	0	70.3744	0	0	66.349	11.19	78.957	37.379	65.096	0	78.4296	52.955	62.377	9.196	0.23	0	0	0.412	18.871	69.895	2.03706	8.402	17.3123	0.659007	0	63.25	0.00200002	0.727007	8.57109	70.447	65.166	56.392	40.389	26.5253	1.69102	33.817	0.315003	23.889	1.738	31.105	51.866	7.115	33.9233
364		13.907	0.0920009	1.80002	1.9	84.41	0	70.7358	0	0	67.06	12.305	79.195	38.199	65.615	0	78.6266	53.76	62.986	10.081	0.229	0	0	0.395	20.351	70.434	2.02406	8.654	17.8174	0.675007	0	63.6	0.00300003	0.738007	8.60609	70.803	65.602	57.165	41.01	27.7143	1.90502	34.515	0.254003	24.921	1.727	32.019	52.621	7.949	34.5023
365		14.582	0.095001	1.83002	1.967	84.623	0	71.0958	0	0	67.795	13.518	79.412	38.882	66.128	0	78.8226	54.567	63.566	11.026	0.233	0	0	0.379	21.967	70.935	2.02206	8.948	18.3194	0.680007	0	63.948	0.00400004	0.747007	8.64109	71.154	66.026	57.939	41.663	28.8803	2.15202	35.25	0.215002	26.001	1.707	32.875	53.382	8.856	35.0994
366		15.249	0.101001	1.87602	2.057	84.832	0.006	71.4655	0	0	68.558	14.831	79.61	39.425	66.633	0	79.0166	55.375	64.116	12.039	0.24	0	0	0.365	23.744	71.393	2.03306	9.287	18.8144	0.673007	0	64.294	0.00500005	0.754008	8.67609	71.502	66.439	58.713	42.349	30.0173	2.43802	36.023	0.201002	27.125	1.681	33.668	54.148	9.837	35.7144
367		15.915	0.109001	1.93702	2.171	85.038	0.014	71.8533	0	0	69.337	16.239	79.789	39.89	67.135	0	79.2066	56.185	64.64	13.135	0.25	0	0	0.352	25.709	71.814	2.05406	9.669	19.3054	0.659007	0	64.639	0.00600006	0.758008	8.71109	71.846	66.843	59.49	43.067	31.1283	2.77703	36.817	0.209002	28.289	1.649	34.407	54.915	10.891	36.3404
368		16.589	0.118001	2.01202	2.312	85.243	0.021	72.2635	0	0	70.12	17.74	79.952	40.355	67.637	0	79.3926	56.995	65.141	14.33	0.262	0	0	0.342	27.886	72.205	2.08406	10.092	19.7924	0.639006	0	64.98	0.00500005	0.761008	8.74609	72.186	67.239	60.27	43.816	32.2183	3.18303	37.617	0.233002	29.488	1.615	35.103	55.678	12.015	36.9704
369		17.278	0.128001	2.10302	2.48	85.451	0.029	72.6891	0	0	70.894	19.329	80.099	40.898	68.142	0	79.5726	57.805	65.626	15.639	0.275	0	0	0.333	30.301	72.569	2.12006	10.551	20.2774	0.618006	0	65.319	0.00300003	0.764008	8.78109	72.525	67.631	61.054	44.594	33.2893	3.67004	38.406	0.268003	30.715	1.581	35.766	56.434	13.208	37.5974
370		17.99	0.138001	2.20702	2.677	85.661	0.035	73.123	0	0	71.647	21.003	80.234	41.596	68.652	0	79.7446	58.614	66.098	17.08	0.29	0	0	0.327	32.981	72.914	2.16006	11.045	20.7614	0.600006	0	65.653	0	0.767008	8.81609	72.861	68.019	61.843	45.401	34.3473	4.25104	39.17	0.310003	31.966	1.551	36.407	57.178	14.468	38.2124
371		18.734	0.147001	2.32602	2.906	85.877	0.039	73.5556	0	0.00300003	72.366	22.757	80.357	42.528	69.17	0	79.9076	59.423	66.562	18.668	0.303	0	0.000138701	0.323	35.937	73.246	2.20107	11.57	21.2464	0.587006	0.006	65.984	0	0.770008	8.85109	73.195	68.406	62.639	46.234	35.3944	4.94005	39.891	0.354004	33.234	1.526	37.036	57.904	15.792	38.8094
372		19.518	0.156002	2.45902	3.166	86.099	0.041	73.9771	0	0.00600006	73.039	24.588	80.47	43.736	69.701	0	80.0606	60.23	67.022	20.418	0.316	0	0.000299503	0.321	39.13	73.569	2.24207	12.124	21.7334	0.583006	0.014	66.311	0	0.775008	8.88609	73.528	68.793	63.442	47.094	36.4344	5.75206	40.554	0.395004	34.514	1.509	37.664	58.61	17.179	39.3804
373		20.35	0.162002	2.60503	3.461	86.331	0.041	74.3806	0	0.00900009	73.654	26.492	80.574	45.048	70.247	0	80.2016	61.035	67.483	22.348	0.327	0	0.000462605	0.322	42.508	73.89	2.28007	12.704	22.2234	0.591006	0.021	66.632	0	0.783008	8.92109	73.86	69.182	64.253	47.978	37.4724	6.70007	41.143	0.429004	35.801	1.504	38.301	59.289	18.628	39.9174
374		21.233	0.167002	2.76703	3.795	86.573	0.039	74.7631	0	0.0110001	74.205	28.464	80.672	46.214	70.808	0	80.3296	61.84	67.948	24.462	0.336	0	0.00100001	0.325	46.02	74.212	2.31507	13.309	22.7185	0.614006	0.028	66.948	0	0.793008	8.95609	74.189	69.575	65.073	48.886	38.5114	7.79508	41.651	0.451005	37.091	1.512	38.955	59.941	20.134	40.4164
375		22.159	0.169002	2.95803	4.187	86.822	0.034	75.1261	0	0.0130001	74.701	30.5	80.765	46.996	71.378	0	80.4426	62.643	68.413	26.739	0.343	0	0.00100001	0.331	49.612	74.536	2.35707	13.942	23.2205	0.648006	0.033	67.257	0	0.805008	8.99109	74.517	69.97	65.896	49.82	39.5494	9.04409	42.097	0.463005	38.382	1.53	39.626	60.569	21.693	40.8794
376		23.117	0.169002	3.18903	4.657	87.075	0.027	75.4711	0	0.0140001	75.157	32.592	80.853	47.451	71.951	0	80.5396	63.446	68.875	29.156	0.347	0	0.00100001	0.338	53.233	74.859	2.41307	14.608	23.7335	0.691007	0.035	67.561	0	0.819008	9.02609	74.842	70.365	66.719	50.78	40.5854	10.4501	42.502	0.467005	39.674	1.555	40.313	61.175	23.299	41.3114
377		24.097	0.167002	3.47203	5.224	87.33	0.02	75.8011	0	0.0140001	75.585	34.735	80.94	47.927	72.518	0	80.6196	64.247	69.331	31.688	0.35	0	0.00100001	0.346	56.83	75.181	2.49207	15.311	24.2605	0.738007	0.034	67.857	0	0.833008	9.06109	75.164	70.758	67.537	51.768	41.6194	12.0191	42.888	0.463005	40.968	1.586	41.016	61.765	24.947	41.7134
378		25.088	0.163002	3.82004	5.907	87.583	0.013	76.1156	0	0.0110001	75.998	36.924	81.027	48.705	73.074	0	80.6866	65.048	69.775	34.31	0.352	0	0.00100001	0.356	60.352	75.501	2.60408	16.055	24.8035	0.787008	0.028	68.147	0	0.848008	9.09609	75.483	71.147	68.346	52.785	42.6504	13.7551	43.277	0.454005	42.262	1.62	41.732	62.343	26.63	42.0904
379		26.08	0.157002	4.24604	6.727	87.832	0.006	76.4175	0	0.00700007	76.41	39.151	81.114	49.724	73.611	0	80.7416	65.849	70.205	36.999	0.352	0	0.000376904	0.367	63.747	75.816	2.75708	16.846	25.3655	0.835008	0.017	68.428	0	0.863009	9.13109	75.8	71.53	69.141	53.833	43.6774	15.6632	43.69	0.440004	43.557	1.654	42.463	62.912	28.343	42.4464
380		27.063	0.150002	4.76205	7.702	88.073	0.001	76.7087	0	0	76.833	41.413	81.203	50.828	74.121	0	80.7886	66.649	70.617	39.729	0.35	0	0	0.378	66.961	76.126	2.96109	17.686	25.9485	0.878009	0	68.701	0	0.876009	9.16609	76.113	71.905	69.917	54.913	44.6984	17.7472	44.149	0.423004	44.852	1.685	43.206	63.476	30.08	42.7844
381		28.027	0.141001	5.37905	8.853	88.305	0	76.9892	0	0	77.28	43.702	81.292	51.861	74.599	0	80.8296	67.448	71.007	42.476	0.348	0	0	0.39	69.954	76.43	3.2251	18.581	26.5575	0.913009	0	68.966	0.0200002	0.888009	9.20109	76.423	72.269	70.671	56.026	45.7135	20.0132	44.676	0.404004	46.147	1.711	43.96	64.04	31.836	43.1074
382		28.963	0.130001	6.11106	10.193	88.524	0	77.2596	0	0	77.761	46.011	81.382	52.725	75.038	0	80.8676	68.247	71.373	45.216	0.345	0	0	0.402	72.723	76.726	3.55711	19.533	27.1925	0.938009	0	69.222	0.0470005	0.898009	9.23609	76.729	72.623	71.398	57.172	46.7215	22.4602	45.286	0.386004	47.44	1.73	44.725	64.606	33.603	43.4194
383		29.875	0.120001	6.96007	11.717	88.73	0	77.5194	0	0	78.271	48.326	81.473	53.458	75.445	0	80.9056	69.044	71.718	47.924	0.342	0	0	0.414	75.279	77.016	3.97112	20.545	27.8496	0.95401	0	69.471	0.0830008	0.907009	9.27109	77.031	72.965	72.096	58.348	47.7205	25.0683	45.965	0.369004	48.727	1.744	45.498	65.174	35.369	43.7204
384		30.769	0.112001	7.93108	13.41	88.923	0.001	77.7688	0	0	78.8	50.632	81.565	54.116	75.826	0	80.9456	69.836	72.044	50.576	0.34	0	0	0.426	77.631	77.298	4.47813	21.615	28.5236	0.96401	0	69.711	0.129001	0.916009	9.30609	77.329	73.298	72.764	59.546	48.7105	27.8113	46.69	0.354004	50.001	1.755	46.275	65.739	37.12	44.0084
385		31.653	0.108001	9.02709	15.26	89.104	0.005	78.0094	0	0	79.337	52.912	81.657	54.757	76.191	0	80.9906	70.622	72.358	53.148	0.34	0	0	0.438	79.786	77.576	5.09215	22.744	29.2076	0.97001	0	69.945	0.186002	0.925009	9.34109	77.623	73.624	73.401	60.76	49.6885	30.6633	47.44	0.343003	51.256	1.766	47.054	66.3	38.842	44.2834
386		32.532	0.109001	10.2511	17.254	89.272	0.011	78.2421	0	0	79.873	55.151	81.751	55.439	76.547	0	81.0436	71.401	72.663	55.615	0.341	0	0	0.451	81.755	77.848	5.82517	23.932	29.8986	0.97601	0	70.171	0.257003	0.937009	9.37609	77.913	73.944	74.006	61.984	50.6545	33.5973	48.191	0.337003	52.485	1.779	47.831	66.854	40.521	44.5454
387		33.413	0.119001	11.6061	19.378	89.428	0.016	78.4674	0	0	80.398	57.332	81.845	56.203	76.901	0	81.1046	72.169	72.962	57.953	0.345	0	0	0.464	83.547	78.117	6.6902	25.178	30.5886	0.98301	0	70.39	0.342003	0.95201	9.41109	78.199	74.259	74.576	63.213	51.6065	36.5894	48.922	0.337003	53.683	1.798	48.602	67.397	42.142	44.7924
388		34.303	0.138001	13.0951	21.619	89.572	0.022	78.6867	0	0	80.903	59.439	81.939	57.025	77.263	0	81.1736	72.925	73.261	60.138	0.353	0	0	0.477	85.171	78.382	7.70123	26.483	31.2726	0.99401	0	70.602	0.444004	0.97201	9.44609	78.48	74.572	75.111	64.44	52.5425	39.6114	49.609	0.345003	54.843	1.824	49.365	67.927	43.693	45.0245
389		35.209	0.169002	14.7211	23.964	89.704	0.026	78.9007	0	0	81.377	61.458	82.035	57.866	77.639	0	81.2506	73.668	73.564	62.145	0.366	0	0	0.491	86.635	78.644	8.86927	27.847	31.9446	1.01301	0	70.807	0.562006	0.99701	9.48109	78.756	74.883	75.61	65.658	53.4625	42.6384	50.231	0.362004	55.959	1.86	50.117	68.441	45.158	45.2415
390		36.135	0.213002	16.4872	26.399	89.825	0.03	79.1103	0	0	81.811	63.372	82.131	58.683	78.037	0	81.3346	74.395	73.874	63.953	0.383	0	0	0.506	87.949	78.904	10.2053	29.268	32.6007	1.04101	0	71.006	0.700007	1.02801	9.5161	79.028	75.194	76.07	66.862	54.3645	45.6445	50.768	0.390004	57.025	1.909	50.854	68.937	46.525	45.4405
391		37.08	0.270003	18.3812	28.902	89.934	0.033	79.3162	0	0.0360004	82.206	65.178	82.228	59.438	78.452	0	81.4246	75.104	74.188	65.571	0.406	0	0.00200002	0.521	89.122	79.162	11.7024	30.743	33.2387	1.08201	0.092	71.199	0.857009	1.06601	9.5511	79.296	75.505	76.495	68.045	55.2426	48.6075	51.222	0.426004	58.04	1.972	51.573	69.412	47.79	45.6215
392		38.035	0.340003	20.3862	31.447	90.028	0.035	79.5181	0	0.0770008	82.568	66.875	82.325	60.099	78.874	0	81.5186	75.794	74.503	67.019	0.432	0	0.00400004	0.537	90.164	79.417	13.3424	32.265	33.8607	1.14301	0.218	71.386	1.03001	1.10801	9.5861	79.56	75.814	76.887	69.203	56.0896	51.5095	51.61	0.468005	59.008	2.051	52.27	69.867	48.956	45.7835
393		38.993	0.420004	22.4842	34.006	90.108	0.036	79.7157	0	0.119001	82.9	68.465	82.423	60.691	79.293	0	81.6186	76.465	74.813	68.32	0.461	0	0.00600006	0.553	91.084	79.667	15.1075	33.829	34.4677	1.22601	0.388	71.568	1.21501	1.15401	9.6211	79.821	76.12	77.249	70.329	56.8976	54.3315	51.944	0.515005	59.929	2.146	52.941	70.301	50.024	45.9225
394		39.948	0.512005	24.6582	36.554	90.173	0.037	79.9093	0	0.157002	83.208	69.946	82.521	61.258	79.698	0	81.7216	77.119	75.112	69.496	0.493	0	0.00800008	0.569	91.893	79.912	16.9795	35.428	35.0597	1.33701	0.61	71.744	1.40801	1.20201	9.6561	80.079	76.422	77.584	71.418	57.6596	57.0526	52.242	0.563006	60.808	2.259	53.583	70.714	50.996	46.0385
395		40.891	0.613006	26.8913	39.064	90.22	0.037	80.0992	0	0.185002	83.498	71.321	82.62	61.839	80.08	0	81.8276	77.756	75.396	70.571	0.525	0	0.0100001	0.585	92.599	80.151	18.9426	37.057	35.6397	1.48001	0.892	71.915	1.60502	1.25201	9.6911	80.334	76.719	77.894	72.464	58.3686	59.6556	52.516	0.611006	61.645	2.391	54.193	71.103	51.873	46.1295
396		41.815	0.722007	29.1663	41.511	90.249	0.037	80.284	0	0.198002	83.774	72.589	82.72	62.476	80.428	0	81.9366	78.379	75.66	71.565	0.559	0	0.0110001	0.6	93.214	80.383	20.9786	38.708	36.2087	1.66102	1.243	72.08	1.80202	1.30101	9.7261	80.587	77.01	78.183	73.461	59.0166	62.1206	52.783	0.657007	62.444	2.544	54.766	71.471	52.658	46.1925
397		42.713	0.839008	31.4643	43.866	90.258	0.036	80.4645	0	0.191002	84.041	73.751	82.82	63.203	80.732	0	82.0456	78.989	75.899	72.501	0.592	0	0.0100001	0.615	93.746	80.607	23.0697	40.376	36.7667	1.88302	1.671	72.242	1.99302	1.35001	9.7611	80.838	77.294	78.453	74.403	59.5976	64.4276	53.056	0.697007	63.206	2.718	55.3	71.814	53.352	46.2275
398		43.578	0.96301	33.7683	46.106	90.248	0.035	80.6384	0	0.159002	84.304	74.807	82.92	64	80.983	0	82.1536	79.587	76.108	73.4	0.624	0	0.00900009	0.63	94.205	80.822	25.1978	42.054	37.3157	2.15202	2.184	72.398	2.17702	1.39701	9.7961	81.088	77.57	78.708	75.286	60.1036	66.5607	53.351	0.730007	63.935	2.915	55.79	72.134	53.958	46.2305
399		44.409	1.10601	36.0654	48.221	90.218	0.035	80.8065	0	0.097001	84.565	75.763	83.021	64.836	81.181	0	82.2586	80.175	76.285	74.269	0.659	0	0.00500005	0.644	94.601	81.026	27.3418	43.737	37.8568	2.46802	2.791	72.55	2.34702	1.44501	9.8311	81.336	77.838	78.949	76.109	60.5386	68.5147	53.671	0.758008	64.63	3.143	56.241	72.431	54.478	46.2055
400		45.213	1.29001	38.3444	50.213	90.175	0.035	80.9693	0	0	84.821	76.632	83.122	65.677	81.335	0	82.3586	80.754	76.433	75.099	0.701	0	0	0.658	94.945	81.219	29.4749	45.416	38.3928	2.83303	3.5	72.699	2.50002	1.49901	9.8661	81.581	78.098	79.177	76.877	60.9176	70.3037	54.012	0.790008	65.293	3.416	56.663	72.709	54.917	46.1535
401		45.994	1.53702	40.5924	52.087	90.122	0.035	81.1285	0	0	85.072	77.424	83.224	66.489	81.455	0	82.4506	81.325	76.554	75.882	0.758	0	0	0.673	95.244	81.397	31.5739	47.086	38.9258	3.24503	4.32	72.843	2.64003	1.56602	9.9011	81.821	78.351	79.393	77.593	61.2556	71.9397	54.37	0.832008	65.924	3.749	57.068	72.97	55.28	46.0795
402		46.759	1.86902	42.7994	53.847	90.064	0.035	81.2842	0	0	85.314	78.151	83.325	67.246	81.55	0	82.5327	81.89	76.651	76.611	0.835	0	0	0.69	95.505	81.558	33.612	48.74	39.4568	3.70404	5.258	72.984	2.80103	1.65102	9.9361	82.057	78.596	79.597	78.263	61.5666	73.4347	54.74	0.892009	66.524	4.156	57.466	73.218	55.571	45.9855
403		47.513	2.30902	44.9534	55.498	90.005	0.036	81.4374	0	0	85.546	78.823	83.427	67.945	81.629	0	82.6047	82.449	76.725	77.276	0.939	0	0	0.709	95.735	81.702	35.5631	50.371	39.9878	4.21004	6.323	73.121	3.02703	1.76002	9.9711	82.286	78.833	79.79	78.891	61.8656	74.8017	55.117	0.97801	67.093	4.652	57.867	73.456	55.795	45.8775
404		48.263	2.87903	47.0445	57.043	89.95	0.038	81.5898	0	0	85.767	79.453	83.529	68.588	81.703	0	82.6627	83.001	76.778	77.871	1.076	0	0	0.731	95.939	81.826	37.4031	51.972	40.5218	4.76305	7.523	73.256	3.36003	1.90002	10.0061	82.508	79.063	79.973	79.482	62.1656	76.0528	55.497	1.09601	67.631	5.251	58.283	73.687	55.957	45.7565
405		49.014	3.60204	49.0595	58.487	89.904	0.041	81.7422	0	0	85.974	80.051	83.631	69.178	81.779	0.000441722	82.7047	83.545	76.813	78.386	1.251	0	0	0.756	96.123	81.927	39.1062	53.536	41.0608	5.36105	8.866	73.388	3.84304	2.07502	10.0411	82.721	79.286	80.147	80.041	62.4836	77.2008	55.874	1.25501	68.139	5.967	58.724	73.913	56.061	45.6265
406		49.771	4.49804	50.9895	59.833	89.87	0.045	81.895	0	0	86.166	80.629	83.732	69.716	81.869	0.00100005	82.7307	84.08	76.832	78.813	1.472	0	0	0.786	96.292	82.005	40.6462	55.057	41.6048	6.00506	10.359	73.517	4.51805	2.29302	10.0761	82.925	79.501	80.312	80.571	62.8316	78.2568	56.245	1.46201	68.617	6.814	59.202	74.139	56.112	45.4925
407		50.539	5.58106	52.8245	61.088	89.852	0.05	82.0488	0	0	86.342	81.193	83.834	70.205	81.976	0.0020001	82.7427	84.605	76.84	79.155	1.744	0	0	0.819	96.453	82.062	42.0173	56.528	42.1558	6.69107	12.011	73.644	5.42905	2.55603	10.1111	83.119	79.71	80.472	81.076	63.2176	79.2318	56.606	1.72402	69.067	7.803	59.716	74.367	56.12	45.3595
408		51.314	6.84407	54.5655	62.254	89.849	0.055	82.2036	0	0	86.505	81.739	83.935	70.648	82.101	0.00300015	82.7477	85.119	76.843	79.43	2.075	0	0	0.858	96.612	82.105	43.2373	57.946	42.7099	7.41207	13.83	73.77	6.61707	2.86703	10.1461	83.303	79.913	80.632	81.556	63.6356	80.1278	56.961	2.05002	69.491	8.939	60.254	74.597	56.098	45.2395
409		52.096	8.28308	56.2106	63.339	89.859	0.062	82.3597	0	0.147001	86.658	82.265	84.036	71.051	82.241	0.00500025	82.7517	85.621	76.851	79.655	2.471	0	0	0.9	96.773	82.145	44.3313	59.306	43.2639	8.16008	15.824	73.893	8.12708	3.22603	10.1811	83.478	80.11	80.8	82.012	64.0796	80.9478	57.31	2.44602	69.891	10.225	60.804	74.83	56.064	45.1415
410		52.884	9.8921	57.7576	64.346	89.883	0.07	82.5165	0	0.700007	86.804	82.767	84.137	71.418	82.396	0.0060003	82.7587	86.11	76.871	79.848	2.941	0	0	0.948	96.944	82.191	45.3184	60.605	43.8139	8.92709	18	74.015	10.0001	3.63404	10.2161	83.646	80.301	80.982	82.443	64.5436	81.6948	57.655	2.92303	70.271	11.666	61.35	75.069	56.034	45.0775
411		53.675	11.6651	59.2066	65.281	89.92	0.079	82.6736	0	1.44301	86.946	83.242	84.237	71.755	82.565	0.00700035	82.7757	86.586	76.91	80.03	3.491	0	0.0280003	1	97.127	82.251	46.2214	61.837	44.3579	9.7071	20.363	74.136	12.2631	4.09304	10.2511	83.809	80.488	81.184	82.851	65.0207	82.3728	57.999	3.48603	70.631	13.266	61.88	75.314	56.023	45.0585
412		54.467	13.5961	60.5566	66.15	89.968	0.089	82.831	0	2.38502	87.085	83.686	84.337	72.066	82.745	0.00900045	82.8077	87.046	76.978	80.217	4.128	0	0.0660007	1.058	97.323	82.336	47.0624	62.998	44.8909	10.4901	22.902	74.256	14.8791	4.60405	10.2861	83.966	80.67	81.413	83.235	65.5047	82.9828	58.342	4.14404	70.975	15.028	62.379	75.566	56.047	45.0945
413		55.259	15.6792	61.8056	66.957	90.027	0.1	82.9888	0	3.53504	87.226	84.096	84.436	72.356	82.936	0.0130007	82.8607	87.492	77.082	80.43	4.86	0	0.117001	1.12	97.527	82.453	47.8634	64.086	45.4109	11.2701	25.599	74.376	17.7932	5.16705	10.3211	84.12	80.849	81.676	83.595	65.9887	83.5298	58.688	4.90505	71.306	16.957	62.835	75.826	56.123	45.1975
414		56.05	17.9082	62.9526	67.708	90.096	0.111	83.1466	0	4.90005	87.371	84.468	84.535	72.63	83.136	0.0180009	82.9407	87.923	77.229	80.685	5.693	0	0.182002	1.187	97.737	82.613	48.6465	65.094	45.9149	12.0391	28.44	74.495	20.9512	5.78406	10.3561	84.271	81.023	81.978	83.933	66.4677	84.0158	59.038	5.77806	71.625	19.056	63.232	76.095	56.265	45.3775
415		56.838	20.2762	64.0016	68.407	90.176	0.125	83.3041	0	6.48606	87.522	84.802	84.632	72.894	83.345	0.0270014	83.0527	88.34	77.425	80.995	6.635	0	0.264003	1.261	97.949	82.82	49.4285	66.022	46.4009	12.7921	31.408	74.614	24.2992	6.46106	10.3911	84.422	81.195	82.324	84.248	66.9377	84.4458	59.393	6.76707	71.935	21.325	63.565	76.375	56.489	45.6425
416		57.623	22.7702	64.9596	69.064	90.268	0.144	83.4629	0	8.30208	87.68	85.102	84.729	73.151	83.561	0.039002	83.2007	88.744	77.666	81.351	7.689	0	0.365004	1.346	98.161	83.065	50.2115	66.871	46.8739	13.5301	34.487	74.734	27.7843	7.21607	10.4261	84.572	81.363	82.705	84.545	67.4007	84.8268	59.75	7.87708	72.241	23.743	63.851	76.666	56.803	45.9925
417		58.408	25.3753	65.8397	69.686	90.374	0.174	83.6237	0	10.3531	87.844	85.375	84.825	73.408	83.786	0.0560028	83.3807	89.136	77.948	81.742	8.86	0	0.487005	1.45	98.369	83.34	50.9965	67.646	47.3399	14.2591	37.662	74.854	31.3503	8.07208	10.4611	84.723	81.527	83.113	84.828	67.8627	85.1679	60.106	9.10909	72.544	26.289	64.109	76.968	57.213	46.4265
418		59.192	28.0783	66.6527	70.28	90.497	0.22	83.7868	0	12.6491	88.015	85.626	84.92	73.664	84.02	0.0770038	83.5857	89.517	78.264	82.156	10.153	0	0.632006	1.579	98.571	83.635	51.7856	68.35	47.804	14.9811	40.916	74.974	34.9443	9.04809	10.4961	84.873	81.689	83.539	85.1	68.3277	85.4779	60.459	10.4641	72.849	28.943	64.359	77.284	57.728	46.9425
419		59.976	30.8653	67.4107	70.854	90.64	0.286	83.9546	0	15.1952	88.193	85.862	85.014	73.921	84.261	0.104005	83.8117	89.886	78.611	82.583	11.571	0	0.802008	1.738	98.763	83.938	52.5776	68.987	48.274	15.7002	44.234	75.096	38.5124	10.1671	10.5311	85.023	81.847	83.974	85.366	68.8007	85.7649	60.806	11.9461	73.159	31.682	64.619	77.612	58.355	47.5395
420		60.761	33.7223	68.1237	71.417	90.803	0.376	84.1258	0	18.0002	88.378	86.089	85.108	74.179	84.511	0.138007	84.0517	90.247	78.983	83.012	13.12	0	1.00001	1.934	98.942	84.242	53.3746	69.561	48.754	16.4202	47.6	75.219	42.0004	11.4491	10.5661	85.172	82.003	84.41	85.629	69.2847	86.0379	61.143	13.5561	73.478	34.485	64.91	77.954	59.101	48.2155
421		61.548	36.6344	68.8027	71.975	90.991	0.495	84.3026	0	21.0622	88.569	86.312	85.2	74.439	84.77	0.181009	84.2997	90.598	79.375	83.43	14.804	0	1.23301	2.172	99.107	84.536	54.1766	70.076	49.25	17.1442	50.995	75.343	45.3635	12.9151	10.6351	85.32	82.155	84.837	85.893	69.7857	86.3049	61.469	15.2962	73.809	37.331	65.25	78.311	59.974	48.9705
422		62.339	39.5894	69.4607	72.538	91.204	0.648	84.4842	0.194	24.3502	88.769	86.538	85.293	74.701	85.037	0.235012	84.5507	90.94	79.783	83.827	16.626	0	1.53102	2.46	99.256	84.81	54.9856	70.534	49.769	17.8762	54.393	75.47	48.5945	14.5871	10.6711	85.466	82.304	85.248	86.164	70.3087	86.5749	61.78	17.1682	74.155	40.198	65.66	78.684	60.98	49.8005
423		63.131	42.5694	70.1047	73.11	91.445	0.84	84.6707	0.446	27.8243	88.974	86.773	85.385	74.966	85.312	0.304015	84.7977	91.275	80.2	84.194	18.586	0	1.93002	2.803	99.39	85.056	55.7987	70.94	50.314	18.6192	57.761	75.597	51.6965	16.4792	10.7101	85.61	82.452	85.633	86.442	70.8547	86.8539	62.074	19.1702	74.52	43.065	66.152	79.071	62.123	50.7035
424		63.922	45.5465	70.7367	73.687	91.706	1.079	84.8599	0.756	31.4443	89.183	87.014	85.478	75.234	85.592	0.39002	85.0347	91.603	80.624	84.533	20.66	0	2.46402	3.207	99.509	85.279	56.6087	71.303	50.88	19.3692	61.071	75.726	54.6725	18.5692	10.7531	85.752	82.598	85.993	86.727	71.4187	87.1419	62.356	21.2812	74.898	45.91	66.713	79.471	63.376	51.6615
425		64.706	48.4885	71.3537	74.265	91.982	1.373	85.0498	1.128	35.1704	89.391	87.261	85.571	75.507	85.873	0.496025	85.2567	91.922	81.047	84.85	22.813	0	3.16903	3.675	99.614	85.484	57.4007	71.628	51.461	20.1232	64.291	75.855	57.5236	20.8292	10.8031	85.891	82.744	86.329	87.015	71.9927	87.4319	62.632	23.4742	75.285	48.709	67.319	79.877	64.705	52.6535
426		65.477	51.3645	71.9517	74.834	92.263	1.73	85.2367	1.56	38.9634	89.593	87.511	85.665	75.784	86.153	0.624031	85.4597	92.234	81.465	85.149	25.014	0	4.08104	4.212	99.706	85.679	58.1627	71.924	52.048	20.8762	67.393	75.985	60.2526	23.2282	10.8591	86.029	82.89	86.642	87.302	72.5687	87.7209	62.906	25.7213	75.676	51.441	67.946	80.285	66.076	53.6565
427		66.229	54.1415	72.5287	75.39	92.543	2.158	85.4189	2.034	42.7824	89.785	87.762	85.759	76.066	86.426	0.779039	85.6447	92.537	81.874	85.438	27.229	0	5.23405	4.824	99.784	85.869	58.8848	72.2	52.6351	21.6242	70.344	76.116	62.8626	25.7363	10.9251	86.165	83.038	86.933	87.586	73.1377	88.0029	63.186	27.9973	76.066	54.082	68.572	80.691	67.455	54.6505
428		66.956	56.7886	73.0817	75.926	92.813	2.667	85.5927	2.532	46.5885	89.963	88.012	85.855	76.353	86.691	0.962048	85.8117	92.832	82.267	85.721	29.426	0	6.66507	5.515	99.849	86.062	59.5518	72.463	53.2151	22.3642	73.116	76.247	65.3557	28.3223	11.0001	86.301	83.189	87.204	87.862	73.6917	88.2739	63.478	30.2733	76.448	56.61	69.174	81.089	68.808	55.6126
429		67.653	59.2736	73.6067	76.434	93.067	3.263	85.7562	3.035	50.3405	90.122	88.259	85.952	76.643	86.943	1.17606	85.9637	93.119	82.641	86.004	31.571	0	8.40908	6.29	99.902	86.264	60.1518	72.721	53.7801	23.0902	75.678	76.377	67.7337	30.9563	11.0881	86.437	83.342	87.456	88.128	74.2227	88.5289	63.786	32.5223	76.819	59.002	69.728	81.475	70.102	56.5226
430		68.314	61.5636	74.1037	76.909	93.297	3.957	85.9066	3.526	54.0005	90.258	88.501	86.051	76.935	87.178	1.42107	86.1017	93.397	82.989	86.292	33.633	0	10.5001	7.154	99.942	86.481	60.6748	72.981	54.3231	23.7992	78	76.508	70.0007	33.6083	11.1891	86.574	83.5	87.689	88.379	74.7227	88.7639	64.116	34.7193	77.172	61.237	70.21	81.844	71.301	57.3596
431		68.934	63.6316	74.5667	77.344	93.495	4.754	86.042	3.999	57.5326	90.366	88.735	86.152	77.229	87.394	1.69408	86.2257	93.666	83.307	86.591	35.581	0	12.9611	8.11	99.97	86.72	61.1078	73.252	54.8371	24.4862	80.06	76.638	72.1577	36.2494	11.3041	86.712	83.661	87.906	88.613	75.1838	88.9739	64.474	36.8364	77.504	63.293	70.601	82.191	72.376	58.1026
432		69.516	65.4797	74.9987	77.741	93.661	5.653	86.1643	4.493	60.9246	90.45	88.962	86.255	77.523	87.591	1.9921	86.3387	93.927	83.597	86.9	37.41	0	15.7612	9.155	99.989	86.977	61.4648	73.532	55.3221	25.1523	81.875	76.767	74.2037	38.8644	11.4361	86.853	83.824	88.107	88.83	75.6058	89.1609	64.854	38.8654	77.812	65.169	70.907	82.515	73.326	58.7556
433		70.068	67.1267	75.4018	78.107	93.8	6.649	86.2747	5.054	64.1666	90.516	89.179	86.36	77.815	87.771	2.31212	86.4417	94.178	83.862	87.216	39.13	0	18.8552	10.284	99.998	87.245	61.7679	73.815	55.7831	25.7973	83.468	76.896	76.1398	41.4464	11.5861	86.997	83.988	88.293	89.031	75.9948	89.3249	65.245	40.8054	78.1	66.876	71.147	82.816	74.169	59.3326
434		70.596	68.5947	75.7768	78.446	93.914	7.734	86.3756	5.728	67.2517	90.569	89.386	86.468	78.106	87.938	2.65113	86.5347	94.421	84.107	87.535	40.749	0.125001	22.1992	11.488	100	87.516	62.0419	74.098	56.2211	26.4233	84.864	77.023	77.9628	43.9894	11.7551	87.145	84.153	88.465	89.217	76.3548	89.4699	65.637	42.6534	78.367	68.424	71.341	83.091	74.919	59.8476
435		71.108	69.9017	76.1258	78.765	94.007	8.902	86.4696	6.547	70.1717	90.614	89.582	86.579	78.394	88.094	3.00715	86.6207	94.654	84.335	87.853	42.276	1.40801	25.7473	12.761	99.996	87.782	62.3109	74.375	56.6421	27.0293	86.089	77.149	79.6728	46.4845	11.9441	87.295	84.317	88.624	89.39	76.6908	89.5999	66.017	44.4104	78.615	69.822	71.508	83.341	75.594	60.3166
436		71.611	71.0687	76.4528	79.07	94.082	10.146	86.5588	7.491	72.9167	90.659	89.766	86.693	78.677	88.241	3.37717	86.6997	94.879	84.551	88.169	43.72	2.69103	29.4563	14.096	99.988	88.036	62.5969	74.64	57.0491	27.6183	87.167	77.273	81.2698	48.9245	12.1561	87.446	84.479	88.77	89.552	77.0078	89.7149	66.376	46.0725	78.846	71.081	71.669	83.565	76.21	60.7516
437		72.112	72.1157	76.7578	79.366	94.144	11.46	86.6457	8.525	75.4818	90.708	89.938	86.81	78.955	88.381	3.75719	86.7747	95.095	84.758	88.477	45.09	3.97404	33.2803	15.486	99.977	88.27	62.9249	74.889	57.4451	28.1903	88.122	77.396	82.7518	51.3035	12.3911	87.598	84.638	88.906	89.704	77.3108	89.8189	66.702	47.6405	79.061	72.211	71.843	83.763	76.784	61.1696
438		72.619	73.0617	77.0448	79.66	94.194	12.838	86.732	9.626	77.8558	90.768	90.096	86.931	79.227	88.519	4.14621	86.8457	95.302	84.961	88.775	46.396	5.25705	37.1754	16.924	99.964	88.476	63.3179	75.116	57.8342	28.7473	88.98	77.516	84.1178	53.6125	12.6511	87.748	84.794	89.031	89.847	77.6038	89.9149	66.984	49.1125	79.262	73.222	72.051	83.934	77.332	61.5836
439		73.137	73.9257	77.3148	79.956	94.238	14.274	86.8199	10.787	80.0308	90.844	90.24	87.056	79.491	88.656	4.54123	86.9157	95.5	85.164	89.059	47.646	6.54007	41.0974	18.404	99.952	88.648	63.7999	75.317	58.2192	29.2893	89.764	77.634	85.3679	55.8466	12.9381	87.896	84.946	89.147	89.983	77.8918	90.0059	67.213	50.4875	79.449	74.123	72.311	84.077	77.87	62.0076
440		73.668	74.7217	77.5698	80.256	94.276	15.759	86.9115	12.001	82.0008	90.937	90.371	87.183	79.749	88.791	4.94125	86.9857	95.69	85.367	89.328	48.842	7.82308	45.0005	19.918	99.942	88.784	64.3629	75.493	58.6022	29.8193	90.5	77.749	86.5009	57.9976	13.2531	88.041	85.095	89.255	90.114	78.1768	90.0919	67.39	51.7685	79.626	74.927	72.626	84.197	78.404	62.4446
441		74.204	75.4518	77.8128	80.556	94.311	17.287	87.0068	13.263	83.7598	91.043	90.491	87.313	79.998	88.925	5.34527	87.0577	95.872	85.568	89.583	49.982	10.3891	48.8455	21.458	99.934	88.89	64.9779	75.648	58.9812	30.3413	91.208	77.862	87.5169	60.0606	13.5981	88.18	85.24	89.358	90.241	78.4568	90.1759	67.532	52.9625	79.795	75.644	72.981	84.3	78.929	62.8886
442		74.738	76.1228	78.0468	80.851	94.343	18.85	87.1061	14.564	85.3239	91.159	90.603	87.445	80.239	89.054	5.75429	87.1317	96.044	85.765	89.822	51.064	11.6861	52.6125	23.018	99.929	88.972	65.614	75.789	59.3552	30.8573	91.888	77.972	88.4249	62.0286	13.9721	88.314	85.381	89.458	90.366	78.7298	90.2579	67.654	54.0765	79.958	76.288	73.361	84.395	79.44	63.3316
443		75.263	76.7358	78.2738	81.138	94.374	20.44	87.2087	15.9	86.7099	91.28	90.71	87.578	80.471	89.177	6.16531	87.2107	96.209	85.955	90.048	52.084	12.9871	56.2836	24.588	99.927	89.037	66.238	75.923	59.7232	31.3723	92.539	78.079	89.2359	63.8966	14.3751	88.441	85.519	89.557	90.491	78.9948	90.3389	67.772	55.1176	80.12	76.869	73.754	84.489	79.933	63.7676
444		75.771	77.2988	78.4958	81.412	94.405	22.052	87.315	17.263	87.9369	91.403	90.815	87.712	80.694	89.291	6.58033	87.2957	96.365	86.135	90.259	53.039	14.2921	59.8446	26.163	99.926	89.09	66.82	76.053	60.0822	31.8883	93.157	78.184	89.9569	65.6597	14.8091	88.562	85.654	89.659	90.617	79.2498	90.4219	67.902	56.0926	80.281	77.401	74.143	84.589	80.403	64.1886
445		76.256	77.8128	78.7158	81.669	94.436	23.676	87.425	18.675	89.0239	91.523	90.92	87.846	80.906	89.396	6.99635	87.3887	96.514	86.304	90.457	53.926	15.6052	63.2796	27.734	99.927	89.137	67.327	76.188	60.4322	32.4093	93.739	78.287	90.6009	67.3097	15.2732	88.678	85.785	89.766	90.748	79.4938	90.5059	68.06	57.0086	80.447	77.896	74.515	84.704	80.846	64.5866
446		76.71	78.2838	78.9358	81.905	94.47	25.305	87.539	20.196	89.9879	91.638	91.027	87.981	81.107	89.488	7.41337	87.4897	96.656	86.459	90.641	54.744	16.9252	66.5727	29.294	99.929	89.184	67.727	76.332	60.7722	32.9393	94.282	78.387	91.1769	68.8427	15.7672	88.79	85.913	89.879	90.883	79.7248	90.5929	68.261	57.8736	80.619	78.365	74.856	84.84	81.256	64.9566
447		77.127	78.7168	79.1588	82.117	94.507	26.932	87.6567	21.754	90.8499	91.742	91.141	88.115	81.297	89.567	7.83139	87.5978	96.792	86.598	90.812	55.487	18.2552	69.7067	30.835	99.932	89.238	67.99	76.491	61.1002	33.4823	94.782	78.487	91.6949	70.2517	16.2912	88.9	86.038	90.003	91.026	79.9418	90.6849	68.521	58.6936	80.8	78.82	75.15	85.006	81.629	65.2907
448		77.504	79.1138	79.3858	82.303	94.547	28.552	87.7783	23.125	91.6269	91.835	91.262	88.248	81.476	89.632	8.25041	87.7118	96.921	86.719	90.971	56.16	19.5962	72.6667	32.352	99.936	89.3	68.11	76.667	61.4152	34.0363	95.237	78.585	92.1649	71.5387	16.8462	89.009	86.161	90.136	91.176	80.1438	90.7809	68.843	59.4736	80.991	79.268	75.393	85.203	81.965	65.5857
449		77.849	79.4788	79.6148	82.471	94.59	30.161	87.9007	24.348	92.3379	91.919	91.387	88.379	81.644	89.69	8.67143	87.8318	97.045	86.827	91.119	56.77	20.9512	75.4368	33.842	99.939	89.372	68.12	76.856	61.7192	34.5993	95.644	78.682	92.5969	72.7117	17.4322	89.118	86.283	90.277	91.329	80.3348	90.8799	69.212	60.2156	81.189	79.704	75.593	85.424	82.269	65.8497
450		78.168	79.8148	79.8428	82.627	94.633	31.756	88.0214	25.578	93.0009	91.997	91.517	88.508	81.804	89.744	9.09545	87.9568	97.164	86.923	91.256	57.329	22.3202	78.0008	35.303	99.942	89.452	68.059	77.052	62.0112	35.1664	96	78.778	93.0009	73.7817	18.0492	89.228	86.403	90.425	91.483	80.5188	90.9819	69.612	60.9206	81.391	80.126	75.76	85.66	82.547	66.0897
451		78.47	80.1238	80.0698	82.777	94.677	33.335	88.1377	26.974	93.6319	92.07	91.649	88.634	81.957	89.802	9.52648	88.0868	97.279	87.011	91.385	57.846	23.7052	80.3478	36.734	99.944	89.539	67.962	77.251	62.2942	35.7314	96.303	78.874	93.3849	74.7597	18.6962	89.34	86.522	90.575	91.634	80.6968	91.0849	70.024	61.5886	81.592	80.527	75.905	85.902	82.806	66.3117
452		78.761	80.4098	80.2928	82.929	94.718	34.894	88.2467	28.692	94.2299	92.142	91.781	88.758	82.105	89.867	9.9645	88.2198	97.39	87.095	91.506	58.33	25.1023	82.4818	38.132	99.945	89.633	67.868	77.447	62.5663	36.2904	96.556	78.97	93.7519	75.6568	19.3752	89.455	86.642	90.727	91.778	80.8748	91.1889	70.432	62.2216	81.791	80.905	76.036	86.142	83.052	66.5237
453		79.049	80.6758	80.5098	83.088	94.756	36.431	88.348	30.889	94.7929	92.215	91.912	88.878	82.249	89.945	10.4115	88.3558	97.497	87.176	91.621	58.793	26.5073	84.4118	39.496	99.946	89.733	67.815	77.636	62.8303	36.8394	96.767	79.066	94.0999	76.4828	20.0852	89.573	86.762	90.877	91.912	81.0548	91.2919	70.818	62.8216	81.984	81.255	76.163	86.372	83.293	66.7317
454		79.341	80.9238	80.7198	83.263	94.79	37.943	88.4379	33.709	95.319	92.291	92.041	88.993	82.392	90.042	10.8705	88.4938	97.602	87.258	91.73	59.245	27.9153	86.1479	40.823	99.946	89.838	67.838	77.813	63.0863	37.3734	96.939	79.162	94.4289	77.2488	20.8262	89.693	86.882	91.024	92.032	81.2408	91.3929	71.166	63.3876	82.166	81.573	76.297	86.583	83.533	66.9447
455		79.646	81.1578	80.9198	83.458	94.818	39.427	88.5155	36.486	95.803	92.374	92.165	89.104	82.536	90.164	11.3426	88.6338	97.703	87.344	91.836	59.694	29.3223	87.6999	42.112	99.946	89.948	67.977	77.972	63.3353	37.8874	97.08	79.259	94.7399	77.9648	21.5992	89.814	87.004	91.165	92.136	81.4358	91.4909	71.458	63.9226	82.336	81.854	76.448	86.767	83.779	67.1677
456		79.966	81.3798	81.1098	83.679	94.84	40.882	88.5807	38.369	96.243	92.464	92.283	89.21	82.681	90.311	11.8296	88.7738	97.8	87.436	91.939	60.148	30.7253	89.0749	43.361	99.945	90.06	68.252	78.11	63.5773	38.3794	97.195	79.357	95.031	78.6398	22.4042	89.936	87.126	91.298	92.22	81.6408	91.5859	71.684	64.4266	82.49	82.096	76.621	86.919	84.035	67.4077
457		80.299	81.5918	81.2918	83.921	94.857	42.309	88.6368	40.05	96.636	92.561	92.397	89.31	82.831	90.479	12.3336	88.9138	97.894	87.534	92.041	60.606	32.1183	90.2839	44.572	99.944	90.176	68.6421	78.23	63.8153	38.8544	97.288	79.457	95.303	79.2748	23.2402	90.058	87.247	91.424	92.29	81.8538	91.6779	71.854	64.9026	82.633	82.308	76.815	87.044	84.299	67.6587
458		80.638	81.7968	81.4678	84.178	94.872	43.709	88.688	41.536	96.978	92.663	92.507	89.404	82.986	90.658	12.8526	89.0538	97.983	87.638	92.145	61.062	33.4983	91.3349	45.748	99.943	90.292	69.1191	78.335	64.0523	39.3174	97.366	79.558	95.556	79.8708	24.1082	90.179	87.368	91.545	92.348	82.0718	91.7659	71.978	65.3527	82.765	82.495	77.024	87.148	84.566	67.9197
459		80.978	81.9958	81.6428	84.443	94.886	45.084	88.7385	42.77	97.268	92.767	92.614	89.493	83.147	90.843	13.3847	89.1908	98.068	87.747	92.252	61.513	34.8603	92.2369	46.89	99.943	90.407	69.6541	78.43	64.2893	39.7754	97.435	79.66	95.788	80.4288	25.0093	90.3	87.487	91.661	92.401	82.2918	91.8519	72.069	65.7797	82.892	82.667	77.244	87.239	84.831	68.1847
460		81.314	82.1918	81.8168	84.712	94.901	46.438	88.7916	43.884	97.501	92.873	92.719	89.576	83.314	91.024	13.9287	89.3258	98.148	87.86	92.365	61.956	36.2004	93.0009	48	99.942	90.522	70.2171	78.516	64.5283	40.2344	97.5	79.765	96.001	80.9478	25.9423	90.418	87.605	91.773	92.451	82.5098	91.9359	72.139	66.1847	83.015	82.832	77.472	87.322	85.091	68.4507
461		81.638	82.3858	81.9948	84.978	94.919	47.77	88.8525	45.018	97.677	92.978	92.824	89.654	83.485	91.194	14.4817	89.4568	98.223	87.978	92.484	62.387	37.5154	93.6359	49.081	99.941	90.634	70.7811	78.599	64.7723	40.6994	97.565	79.873	96.194	81.4288	26.9073	90.534	87.72	91.883	92.503	82.7228	92.0179	72.2	66.5717	83.137	82.997	77.702	87.405	85.341	68.7127
462		81.947	82.5808	82.1788	85.235	94.943	49.084	88.924	46.312	97.802	93.081	92.928	89.727	83.658	91.346	15.0428	89.5838	98.293	88.1	92.613	62.801	38.8074	94.1549	50.134	99.941	90.742	71.3171	78.681	65.0233	41.1764	97.632	79.983	96.368	81.8728	27.9023	90.647	87.833	91.991	92.561	82.9268	92.0989	72.265	66.9417	83.263	83.17	77.931	87.493	85.578	68.9677
463		82.234	82.7788	82.3718	85.478	94.974	50.381	89.0099	47.906	97.885	93.18	93.034	89.797	83.831	91.471	15.6088	89.7058	98.357	88.224	92.754	63.195	40.0824	94.5749	51.162	99.941	90.845	71.7952	78.765	65.2843	41.6724	97.701	80.096	96.525	82.2798	28.9273	90.757	87.944	92.099	92.631	83.1188	92.1789	72.345	67.2977	83.395	83.359	78.153	87.595	85.796	69.2107
464		82.496	82.9808	82.5748	85.702	95.014	51.663	89.1125	49.928	97.934	93.273	93.142	89.862	84.003	91.564	16.1778	89.8218	98.416	88.352	92.907	63.566	41.3424	94.9109	52.166	99.941	90.942	72.1932	78.855	65.5553	42.1904	97.77	80.212	96.667	82.6508	29.9803	90.864	88.054	92.207	92.715	83.2968	92.2589	72.452	67.6417	83.534	83.571	78.366	87.714	85.993	69.4387
465		82.733	83.1878	82.7878	85.909	95.061	52.929	89.2292	52.186	97.959	93.36	93.251	89.924	84.171	91.628	16.7498	89.9298	98.47	88.482	93.069	63.919	42.5934	95.178	53.15	99.941	91.033	72.5132	78.952	65.8373	42.7304	97.84	80.331	96.796	82.9898	31.0593	90.968	88.162	92.317	92.811	83.4628	92.3399	72.586	67.9767	83.681	83.803	78.569	87.849	86.171	69.6517
466		82.951	83.3988	83.0058	86.101	95.113	54.178	89.3536	54.323	97.966	93.441	93.363	89.984	84.335	91.672	17.3209	90.0318	98.52	88.612	93.236	64.257	43.8374	95.39	54.114	99.941	91.12	72.7692	79.056	66.1283	43.2854	97.912	80.453	96.913	83.3048	32.1623	91.068	88.269	92.427	92.915	83.6218	92.4209	72.747	68.3067	83.833	84.051	78.764	87.996	86.333	69.8527
467		83.154	83.6138	83.2258	86.282	95.166	55.409	89.4813	56.213	97.966	93.517	93.476	90.04	84.492	91.702	17.8969	90.1268	98.569	88.743	93.403	64.586	45.0795	95.563	55.063	99.941	91.201	72.9712	79.167	66.4293	43.8524	97.983	80.579	97.021	83.6008	33.2883	91.164	88.376	92.538	93.025	83.7768	92.5049	72.936	68.6347	83.987	84.31	78.953	88.149	86.482	70.0417
468		83.346	83.8318	83.4468	86.455	95.218	56.622	89.607	57.757	97.966	93.587	93.59	90.095	84.642	91.725	18.4879	90.2138	98.616	88.872	93.566	64.911	46.3225	95.713	55.996	99.941	91.279	73.1342	79.285	66.7363	44.4264	98.055	80.708	97.12	83.8828	34.4353	91.257	88.482	92.651	93.136	83.9318	92.5919	73.15	68.9637	84.141	84.575	79.136	88.305	86.623	70.2217
469		83.531	84.0518	83.6628	86.625	95.266	57.815	89.7253	58.855	97.975	93.652	93.705	90.147	84.781	91.748	19.102	90.2938	98.663	89	93.72	65.238	47.5725	95.854	56.918	99.942	91.353	73.2682	79.41	67.0503	45.0035	98.128	80.84	97.213	84.1578	35.6024	91.345	88.59	92.765	93.245	84.0908	92.6819	73.39	69.2967	84.293	84.841	79.316	88.46	86.758	70.3937
470		83.715	84.2738	83.8718	86.793	95.308	58.987	89.8319	59.518	98.001	93.711	93.822	90.199	84.91	91.778	19.749	90.3648	98.712	89.124	93.862	65.571	48.8325	96.001	57.829	99.942	91.425	73.3872	79.543	67.3703	45.5775	98.2	80.976	97.301	84.4318	36.7874	91.429	88.697	92.88	93.349	84.2588	92.7769	73.654	69.6377	84.44	85.104	79.495	88.608	86.892	70.5597
471		83.901	84.4978	84.0708	86.964	95.34	60.138	89.9229	59.946	98.051	93.765	93.939	90.249	85.03	91.823	20.438	90.4288	98.762	89.245	93.985	65.917	50.1045	96.167	58.733	99.942	91.495	73.5022	79.684	67.6944	46.1455	98.272	81.116	97.386	84.7098	37.9894	91.509	88.805	92.997	93.443	84.4378	92.8769	73.943	69.9897	84.58	85.358	79.672	88.745	87.027	70.7217
472		84.092	84.7218	84.2578	87.14	95.362	61.265	89.9944	60.355	98.124	93.814	94.056	90.299	85.142	91.889	21.1781	90.4838	98.817	89.361	94.088	66.279	51.3865	96.351	59.631	99.942	91.563	73.6252	79.832	68.0214	46.7025	98.344	81.259	97.469	84.9978	39.2054	91.587	88.911	93.116	93.524	84.6338	92.9839	74.255	70.3557	84.712	85.6	79.851	88.868	87.167	70.8807
473		84.291	84.9478	84.4308	87.323	95.372	62.371	90.0476	60.963	98.214	93.86	94.173	90.349	85.246	91.975	21.9801	90.5308	98.876	89.472	94.17	66.657	52.6735	96.549	60.522	99.942	91.631	73.7642	79.987	68.3504	47.2485	98.416	81.406	97.549	85.2919	40.4354	91.664	89.015	93.235	93.593	84.8438	93.0949	74.584	70.7347	84.836	85.831	80.031	88.977	87.312	71.0387
474		84.497	85.1759	84.5948	87.511	95.374	63.456	90.0874	61.959	98.318	93.903	94.287	90.399	85.345	92.076	22.8511	90.5688	98.94	89.58	94.238	67.049	53.9625	96.757	61.405	99.942	91.701	73.9212	80.147	68.6784	47.7855	98.487	81.557	97.629	85.5839	41.6764	91.739	89.115	93.355	93.653	85.0669	93.2099	74.922	71.1207	84.953	86.054	80.216	89.074	87.462	71.1987
475		84.708	85.4049	84.7498	87.704	95.372	64.522	90.1178	63.245	98.432	93.947	94.398	90.45	85.439	92.189	23.8022	90.5988	99.01	89.686	94.295	67.45	55.2476	96.971	62.278	99.942	91.773	74.1032	80.311	69.0024	48.3155	98.558	81.712	97.707	85.8659	42.9284	91.815	89.211	93.474	93.708	85.2999	93.3269	75.262	71.5117	85.067	86.274	80.405	89.163	87.615	71.3617
476		84.925	85.6379	84.8998	87.901	95.366	65.57	90.1425	64.551	98.551	93.994	94.503	90.501	85.53	92.307	24.8342	90.6228	99.082	89.789	94.348	67.859	56.5256	97.188	63.139	99.942	91.849	74.3122	80.476	69.3204	48.8405	98.628	81.871	97.785	86.1289	44.1884	91.891	89.301	93.591	93.759	85.5389	93.4439	75.594	71.9027	85.178	86.495	80.601	89.246	87.771	71.5327
477		85.146	85.8739	85.0459	88.1	95.361	66.602	90.1666	65.738	98.671	94.044	94.601	90.554	85.619	92.426	25.9363	90.6438	99.157	89.892	94.4	68.272	57.7916	97.403	63.985	99.942	91.931	74.5522	80.641	69.6304	49.3635	98.697	82.034	97.863	86.3659	45.4555	91.97	89.383	93.705	93.81	85.7809	93.5589	75.911	72.2897	85.291	86.72	80.804	89.327	87.928	71.7117
478		85.371	86.1129	85.1919	88.302	95.359	67.619	90.1937	66.761	98.789	94.1	94.691	90.609	85.708	92.542	27.1004	90.6638	99.231	89.995	94.458	68.685	59.0416	97.613	64.815	99.942	92.02	74.8292	80.804	69.9294	49.8865	98.766	82.202	97.941	86.5679	46.7285	92.05	89.458	93.815	93.863	86.0239	93.6709	76.204	72.6677	85.406	86.954	81.016	89.407	88.085	71.9017
479		85.599	86.3569	85.3389	88.505	95.363	68.622	90.2284	67.623	98.901	94.165	94.77	90.665	85.796	92.65	28.3174	90.6858	99.305	90.1	94.525	69.097	60.2716	97.814	65.627	99.942	92.118	75.1463	80.964	70.2154	50.4095	98.834	82.374	98.02	86.7269	48.0045	92.134	89.527	93.921	93.922	86.2649	93.7779	76.465	73.0347	85.526	87.201	81.238	89.49	88.241	72.1047
480		85.829	86.6059	85.4889	88.709	95.375	69.613	90.2752	68.395	99.001	94.239	94.837	90.722	85.886	92.744	29.5765	90.7118	99.376	90.206	94.607	69.502	61.4766	98.001	66.419	99.942	92.225	75.5063	81.118	70.4854	50.9375	98.9	82.55	98.101	86.8349	49.2825	92.221	89.589	94.02	93.99	86.5009	93.8779	76.686	73.3857	85.654	87.464	81.472	89.579	88.396	72.3237
481		86.059	86.8599	85.6429	88.912	95.395	70.59	90.3347	69.157	99.087	94.323	94.893	90.781	85.978	92.825	30.8675	90.7448	99.442	90.314	94.703	69.9	62.6536	98.172	67.188	99.942	92.341	75.9043	81.267	70.7394	51.4695	98.965	82.731	98.184	86.8949	50.5615	92.309	89.648	94.113	94.066	86.7279	93.9699	76.866	73.7217	85.788	87.745	81.714	89.674	88.547	72.5557
482		86.287	87.1179	85.8019	89.112	95.421	71.552	90.4046	69.98	99.161	94.411	94.941	90.84	86.073	92.893	32.1826	90.7858	99.503	90.42	94.811	70.287	63.8026	98.328	67.934	99.942	92.461	76.3233	81.41	70.9794	52.0065	99.029	82.917	98.268	86.9189	51.8385	92.4	89.705	94.2	94.148	86.9439	94.0529	77.01	74.0467	85.93	88.042	81.956	89.774	88.692	72.7977
483		86.508	87.3799	85.9629	89.309	95.449	72.495	90.4822	70.856	99.223	94.502	94.984	90.899	86.169	92.95	33.5117	90.8398	99.557	90.523	94.927	70.661	64.9276	98.47	68.653	99.942	92.58	76.7463	81.546	71.2054	52.5485	99.092	83.106	98.355	86.9209	53.1095	92.492	89.76	94.281	94.235	87.1459	94.1239	77.125	74.3677	86.076	88.352	82.193	89.876	88.829	73.0407
484		86.721	87.6439	86.1269	89.5	95.477	73.416	90.5637	71.722	99.276	94.589	95.024	90.96	86.269	92.998	34.8447	90.9078	99.602	90.618	95.046	71.019	66.0277	98.6	69.345	99.942	92.694	77.1563	81.677	71.4214	53.0965	99.154	83.298	98.443	86.9119	54.3735	92.586	89.816	94.357	94.324	87.3289	94.1839	77.217	74.6897	86.227	88.674	82.416	89.979	88.956	73.2817
485		86.92	87.9109	86.2929	89.684	95.503	74.312	90.6456	72.515	99.321	94.671	95.064	91.02	86.371	93.039	36.1758	90.9898	99.639	90.703	95.164	71.359	67.1067	98.718	70.006	99.942	92.798	77.5373	81.802	71.6264	53.6495	99.215	83.491	98.532	86.9069	55.6256	92.68	89.873	94.427	94.412	87.4919	94.2309	77.29	75.0188	86.381	89.005	82.618	90.081	89.07	73.5147
486		87.104	88.1809	86.4599	89.86	95.522	75.18	90.7249	73.206	99.361	94.742	95.108	91.08	86.476	93.075	37.5139	91.0828	99.669	90.777	95.278	71.679	68.1647	98.827	70.635	99.942	92.887	77.8713	81.921	71.8234	54.2085	99.274	83.685	98.623	86.9179	56.8646	92.775	89.933	94.493	94.497	87.6309	94.2639	77.351	75.3588	86.536	89.343	82.791	90.181	89.169	73.7337
487		87.269	88.4509	86.6269	90.025	95.534	76.018	90.7981	73.83	99.397	94.8	95.157	91.141	86.584	93.107	38.8639	91.1848	99.692	90.835	95.384	71.976	69.2037	98.929	71.231	99.942	92.958	78.1423	82.034	72.0144	54.7735	99.333	83.879	98.716	86.9579	58.0876	92.869	89.996	94.553	94.578	87.7419	94.2809	77.405	75.7168	86.692	89.687	82.929	90.276	89.25	73.9327
488		87.412	88.7219	86.7939	90.177	95.533	76.821	90.8616	74.432	99.431	94.84	95.216	91.2	86.695	93.139	40.236	91.2918	99.711	90.876	95.478	72.247	70.2267	99.024	71.79	99.942	93.004	78.3333	82.141	72.1994	55.3446	99.39	84.07	98.81	87.0399	59.2906	92.964	90.064	94.609	94.651	87.8229	94.2809	77.459	76.0968	86.848	90.033	83.024	90.365	89.313	74.1067
489		87.531	88.9909	86.9609	90.317	95.522	77.591	90.9151	75.057	99.465	94.861	95.284	91.26	86.81	93.169	41.6371	91.4008	99.726	90.9	95.559	72.494	71.2347	99.114	72.316	99.942	93.026	78.4414	82.243	72.3804	55.9206	99.445	84.259	98.905	87.1679	60.4716	93.057	90.137	94.661	94.715	87.8729	94.2649	77.517	76.5008	87.001	90.38	83.075	90.447	89.356	74.2537
490		87.632	89.2539	87.1259	90.444	95.502	78.328	90.9609	75.75	99.501	94.866	95.359	91.318	86.927	93.2	43.0752	91.5098	99.739	90.911	95.63	72.724	72.2287	99.201	72.816	99.942	93.028	78.4864	82.342	72.5605	56.4996	99.5	84.444	99.001	87.3349	61.6276	93.148	90.216	94.71	94.772	87.8989	94.2329	77.581	76.9208	87.15	90.725	83.094	90.523	89.385	74.3787
491		87.716	89.5049	87.2899	90.557	95.478	79.038	91.001	76.537	99.54	94.857	95.435	91.376	87.049	93.23	44.5592	91.6128	99.752	90.916	95.696	72.943	73.2097	99.286	73.299	99.942	93.014	78.4924	82.439	72.7405	57.0766	99.553	84.624	99.098	87.5299	62.7556	93.237	90.301	94.756	94.822	87.9049	94.1889	77.655	77.3498	87.293	91.067	83.091	90.594	89.405	74.4867
492		87.79	89.7399	87.4529	90.659	95.453	79.722	91.0394	77.401	99.583	94.838	95.509	91.432	87.173	93.26	46.0953	91.7098	99.765	90.92	95.76	73.16	74.1767	99.369	73.775	99.942	92.991	78.4814	82.535	72.9215	57.6496	99.606	84.798	99.196	87.7439	63.8526	93.323	90.393	94.8	94.867	87.8979	94.1329	77.739	77.7788	87.427	91.402	83.079	90.66	89.421	74.5847
493		87.855	89.9519	87.6139	90.747	95.433	80.384	91.0789	78.318	99.629	94.813	95.578	91.488	87.298	93.289	47.6914	91.7958	99.779	90.929	95.826	73.381	75.1258	99.451	74.251	99.942	92.962	78.4754	82.633	73.1065	58.2156	99.657	84.965	99.295	87.9669	64.9166	93.405	90.493	94.844	94.907	87.8829	94.0679	77.838	78.2018	87.551	91.729	83.068	90.724	89.439	74.6767
494		87.917	90.1369	87.7729	90.824	95.42	81.028	91.1223	79.266	99.677	94.784	95.637	91.541	87.425	93.317	49.3525	91.8678	99.796	90.948	95.899	73.614	76.0558	99.532	74.738	99.942	92.934	78.4964	82.734	73.2955	58.7716	99.708	85.123	99.395	88.1899	65.9437	93.482	90.601	94.888	94.943	87.8669	93.9969	77.953	78.6108	87.662	92.046	83.072	90.785	89.465	74.7687
495		87.979	90.2899	87.9299	90.888	95.419	81.657	91.1728	80.219	99.728	94.754	95.682	91.593	87.551	93.344	51.0556	91.9268	99.817	90.983	95.981	73.867	76.9608	99.612	75.243	99.942	92.911	78.5674	82.841	73.4915	59.3126	99.758	85.273	99.495	88.4019	66.9317	93.554	90.715	94.934	94.976	87.8549	93.9199	78.086	78.9968	87.759	92.349	83.101	90.844	89.503	74.8657
496		88.045	90.4049	88.0839	90.94	95.433	82.273	91.2323	81.151	99.78	94.726	95.71	91.643	87.677	93.37	52.7736	91.9768	99.84	91.04	96.078	74.146	77.8408	99.691	75.776	99.942	92.899	78.7124	82.953	73.6965	59.8376	99.807	85.412	99.595	88.5939	67.8777	93.621	90.833	94.981	95.008	87.8529	93.8399	78.241	79.3528	87.838	92.637	83.167	90.904	89.559	74.9727
497		88.118	90.4799	88.2359	90.981	95.465	82.88	91.3039	82.039	99.834	94.704	95.718	91.691	87.8	93.396	54.4787	92.0198	99.865	91.121	96.191	74.456	78.6918	99.769	76.341	99.942	92.901	78.9424	83.074	73.9095	60.3436	99.855	85.539	99.696	88.7589	68.7797	93.681	90.953	95.03	95.039	87.8659	93.7589	78.417	79.6738	87.9	92.908	83.277	90.963	89.636	75.0948
498		88.201	90.5269	88.3829	91.016	95.512	83.476	91.3848	82.877	99.889	94.688	95.711	91.737	87.919	93.42	56.1418	92.0608	99.89	91.223	96.315	74.791	79.5108	99.847	76.93	99.942	92.917	79.2454	83.199	74.1295	60.8326	99.904	85.654	99.798	88.9019	69.6327	93.738	91.073	95.081	95.069	87.8929	93.6809	78.61	79.9668	87.948	93.163	83.424	91.024	89.732	75.2288
499		88.294	90.5569	88.5269	91.048	95.57	84.061	91.4717	83.662	99.945	94.68	95.693	91.78	88.035	93.442	57.7359	92.1018	99.915	91.339	96.446	75.144	80.2948	99.924	77.534	99.942	92.947	79.6014	83.325	74.3535	61.3076	99.952	85.755	99.899	89.0269	70.4357	93.794	91.19	95.133	95.099	87.9329	93.6079	78.814	80.2378	87.985	93.4	83.599	91.086	89.842	75.3718
500		88.399	90.5809	88.6649	91.083	95.635	84.634	91.563	84.39	100	94.68	95.67	91.82	88.145	93.463	59.232	92.1458	99.938	91.463	96.577	75.508	81.0418	100	78.141	99.942	92.991	79.9924	83.45	74.5785	61.7706	100	85.841	100	89.1399	71.1847	93.849	91.302	95.183	95.128	87.9869	93.5439	79.023	80.4938	88.015	93.62	83.793	91.149	89.963	75.5188
501		88.518	90.6109	88.7969	91.125	95.704	85.192	91.6545	85.061	100	94.69	95.647	91.859	88.25	93.483	60.602	92.1988	99.959	91.591	96.703	75.874	81.7488	100	78.742	99.942	93.047	80.4004	83.569	74.8015	62.2236	100	85.912	100	89.2479	71.8787	93.906	91.407	95.232	95.156	88.0519	93.4929	79.231	80.7418	88.044	93.823	83.995	91.215	90.091	75.6688
502		88.652	90.6599	88.9219	91.178	95.772	85.737	91.7445	85.669	100	94.71	95.629	91.895	88.347	93.501	61.8191	92.2618	99.977	91.715	96.818	76.235	82.4188	100	79.325	99.942	93.116	80.8064	83.68	75.0195	62.6716	100	85.969	100	89.3539	72.5197	93.967	91.503	95.278	95.185	88.1279	93.4579	79.431	80.9898	88.073	94.01	84.197	91.282	90.222	75.8168
503		88.801	90.7389	89.0389	91.247	95.836	86.265	91.8294	86.214	100	94.743	95.621	91.929	88.439	93.517	62.8571	92.3388	99.99	91.83	96.918	76.585	83.0548	100	79.882	99.942	93.197	81.1904	83.779	75.2295	63.1146	100	86.013	100	89.4659	73.1107	94.033	91.591	95.319	95.213	88.2149	93.4409	79.619	81.2448	88.109	94.18	84.389	91.352	90.352	75.9588
504		88.969	90.8609	89.1469	91.337	95.893	86.777	91.9066	86.693	100	94.788	95.628	91.961	88.526	93.53	63.7242	92.4338	99.998	91.93	96.996	76.914	83.6598	100	80.401	99.942	93.289	81.5344	83.863	75.4295	63.5566	100	86.046	100	89.5879	73.6567	94.106	91.672	95.355	95.242	88.3109	93.4469	79.789	81.5138	88.153	94.334	84.562	91.424	90.478	76.0938
505		89.155	91.0329	89.2469	91.451	95.938	87.272	91.9738	87.122	100	94.847	95.653	91.991	88.61	93.542	64.4472	92.5439	100	92.01	97.048	77.219	84.2388	100	80.875	99.942	93.392	81.8245	83.931	75.6155	63.9996	100	86.069	100	89.7239	74.1597	94.189	91.749	95.385	95.27	88.4159	93.4779	79.934	81.8018	88.211	94.472	84.707	91.5	90.596	76.2168
506		89.352	91.2479	89.3389	91.587	95.971	87.747	92.032	87.527	100	94.917	95.696	92.019	88.693	93.552	65.0533	92.6639	99.997	92.073	97.077	77.499	84.7928	100	81.306	99.942	93.502	82.0595	83.985	75.7905	64.4426	100	86.084	100	89.8729	74.6247	94.28	91.821	95.41	95.299	88.5259	93.5309	80.059	82.1068	88.28	94.597	84.827	91.577	90.704	76.3308
507		89.555	91.4929	89.4269	91.741	95.993	88.204	92.0831	87.933	100	94.994	95.752	92.045	88.775	93.559	65.5683	92.7919	99.989	92.121	97.091	77.758	85.3269	100	81.701	99.942	93.616	82.2475	84.034	75.9545	64.8856	100	86.094	100	90.0289	75.0528	94.378	91.89	95.433	95.33	88.6399	93.6029	80.168	82.4228	88.359	94.71	84.925	91.657	90.803	76.4358
508		89.754	91.7539	89.5119	91.909	96.004	88.641	92.1286	88.367	100	95.073	95.817	92.07	88.859	93.564	66.0213	92.9219	99.979	92.16	97.094	78.001	85.8429	100	82.067	99.942	93.731	82.3945	84.082	76.1115	65.3277	100	86.099	100	90.1869	75.4498	94.48	91.958	95.455	95.361	88.7529	93.6889	80.264	82.7428	88.446	94.815	85.006	91.737	90.891	76.5368
509		89.941	92.0169	89.5979	92.087	96.004	89.057	92.171	88.853	100	95.153	95.888	92.093	88.945	93.565	66.4363	93.0509	99.965	92.191	97.094	78.23	86.3459	100	82.411	99.942	93.842	82.5095	84.137	76.2615	65.7677	100	86.1	100	90.3419	75.8178	94.584	92.027	95.479	95.395	88.8639	93.7859	80.354	83.0628	88.538	94.916	85.074	91.818	90.967	76.6348
510		90.11	92.2679	89.6869	92.27	95.993	89.452	92.2122	89.399	100	95.227	95.96	92.115	89.034	93.564	66.8433	93.1739	99.95	92.22	97.095	78.45	86.8379	100	82.74	99.942	93.947	82.5965	84.205	76.4085	66.2047	100	86.101	100	90.4899	76.1608	94.687	92.096	95.507	95.431	88.9699	93.8879	80.441	83.3748	88.634	95.013	85.133	91.897	91.031	76.7328
511		90.251	92.4949	89.7809	92.456	95.971	89.826	92.2539	89.982	100	95.294	96.029	92.135	89.129	93.56	67.2664	93.2869	99.934	92.25	97.104	78.665	87.3209	100	83.061	99.942	94.042	82.6645	84.292	76.5525	66.6387	100	86.102	100	90.6249	76.4818	94.789	92.167	95.54	95.471	89.0659	93.9929	80.531	83.6738	88.73	95.111	85.188	91.976	91.083	76.8328
512		90.358	92.6829	89.8829	92.639	95.94	90.177	92.2991	90.577	100	95.349	96.091	92.154	89.23	93.553	67.7344	93.3849	99.918	92.285	97.128	78.877	87.7949	100	83.379	99.942	94.123	82.7205	84.405	76.6975	67.0677	100	86.105	100	90.7419	76.7848	94.885	92.238	95.582	95.514	89.1519	94.0949	80.628	83.9538	88.826	95.213	85.242	92.051	91.12	76.9378
513		90.423	92.8199	89.9959	92.816	95.899	90.505	92.3492	91.161	100	95.388	96.144	92.173	89.338	93.542	68.2604	93.4649	99.903	92.328	97.171	79.091	88.2559	100	83.703	99.942	94.188	82.7705	84.55	76.8445	67.4907	100	86.112	100	90.8379	77.0728	94.975	92.31	95.633	95.56	89.2229	94.1919	80.736	84.2098	88.919	95.32	85.3	92.124	91.144	77.0488
514		90.451	92.9079	90.1179	92.985	95.852	90.811	92.4037	91.709	100	95.414	96.186	92.19	89.452	93.53	68.8444	93.5219	99.89	92.379	97.232	79.307	88.7019	100	84.031	99.942	94.236	82.8215	84.721	76.9945	67.9097	100	86.125	100	90.9129	77.3498	95.056	92.382	95.693	95.61	89.2819	94.2809	80.855	84.4428	89.008	95.431	85.364	92.194	91.154	77.1668
515		90.453	92.9559	90.2449	93.145	95.802	91.098	92.4615	92.207	100	95.428	96.219	92.206	89.568	93.52	69.4885	93.5609	99.88	92.437	97.306	79.522	89.1309	100	84.362	99.942	94.27	82.8815	84.91	77.1475	68.3277	100	86.144	100	90.9699	77.6188	95.128	92.454	95.758	95.661	89.3319	94.3589	80.985	84.6568	89.094	95.542	85.437	92.26	91.153	77.2888
516		90.442	92.9749	90.3749	93.294	95.753	91.369	92.5217	92.656	100	95.436	96.247	92.222	89.686	93.513	70.1915	93.5829	99.871	92.497	97.386	79.735	89.5409	100	84.692	99.942	94.293	82.9575	85.106	77.3045	68.7457	100	86.172	100	91.0149	77.8828	95.193	92.525	95.826	95.713	89.3769	94.4279	81.122	84.8568	89.177	95.65	85.519	92.322	91.14	77.4148
517		90.429	92.9739	90.5049	93.432	95.711	91.626	92.5826	93.061	100	95.439	96.27	92.236	89.803	93.513	70.9535	93.5929	99.864	92.559	97.469	79.944	89.9279	100	85.018	99.942	94.307	83.0575	85.299	77.4655	69.1667	100	86.21	100	91.0509	78.1468	95.253	92.596	95.895	95.764	89.4209	94.4829	81.264	85.0479	89.258	95.751	85.613	92.38	91.119	77.5418
518		90.425	92.9649	90.6309	93.557	95.679	91.871	92.6451	93.423	100	95.443	96.29	92.251	89.918	93.523	71.7746	93.5939	99.858	92.62	97.547	80.146	90.2899	100	85.337	99.942	94.315	83.1885	85.479	77.6306	69.5937	100	86.26	100	91.0819	78.4128	95.311	92.666	95.96	95.812	89.4679	94.5259	81.41	85.2349	89.336	95.841	85.719	92.435	91.089	77.6678
519		90.443	92.9549	90.7499	93.668	95.661	92.106	92.7073	93.746	100	95.451	96.311	92.265	90.028	93.545	72.6546	93.5909	99.85	92.678	97.617	80.34	90.6249	100	85.647	99.942	94.321	83.3575	85.636	77.8006	70.0287	100	86.324	100	91.1139	78.6848	95.368	92.735	96.02	95.856	89.5219	94.5529	81.557	85.4219	89.412	95.916	85.84	92.485	91.053	77.7918
520		90.493	92.9569	90.8589	93.766	95.662	92.335	92.7681	94.034	100	95.466	96.333	92.279	90.132	93.582	73.5957	93.5859	99.842	92.729	97.671	80.523	90.9299	100	85.943	99.942	94.325	83.5725	85.761	77.9756	70.4737	100	86.403	100	91.1479	78.9668	95.427	92.802	96.071	95.894	89.5869	94.5639	81.703	85.6139	89.486	95.973	85.977	92.531	91.012	77.9128
521		90.587	92.9789	90.9549	93.847	95.686	92.56	92.8269	94.29	100	95.492	96.359	92.294	90.228	93.637	74.5947	93.5829	99.832	92.773	97.704	80.694	91.2039	100	86.223	99.942	94.332	83.8405	85.842	78.1556	70.9317	100	86.499	100	91.1909	79.2598	95.489	92.869	96.111	95.926	89.6649	94.5579	81.847	85.8159	89.559	96.007	86.132	92.573	90.967	78.0268
522		90.725	93.0249	91.0379	93.914	95.731	92.781	92.8838	94.517	100	95.528	96.389	92.309	90.314	93.708	75.6468	93.5869	99.818	92.809	97.717	80.854	91.4509	100	86.488	99.942	94.341	84.1535	85.882	78.3406	71.4017	100	86.613	100	91.2429	79.5658	95.556	92.934	96.138	95.951	89.7579	94.5379	81.987	86.0289	89.631	96.019	86.303	92.611	90.918	78.1348
523		90.892	93.0919	91.1119	93.971	95.793	92.996	92.9386	94.719	100	95.572	96.423	92.326	90.387	93.79	76.7298	93.5999	99.801	92.838	97.715	81.009	91.6759	100	86.738	99.942	94.353	84.4905	85.892	78.5266	71.8787	100	86.747	100	91.3029	79.8818	95.631	92.997	96.157	95.969	89.8619	94.5129	82.125	86.2469	89.704	96.016	86.486	92.647	90.862	78.2348
524		91.076	93.1769	91.1819	94.021	95.866	93.204	92.9924	94.899	100	95.621	96.46	92.344	90.449	93.877	77.8199	93.6249	99.779	92.864	97.704	81.162	91.8829	100	86.977	99.942	94.367	84.8285	85.883	78.7116	72.3577	100	86.899	100	91.3709	80.2068	95.713	93.059	96.17	95.982	89.9709	94.4909	82.261	86.4659	89.778	96.001	86.677	92.682	90.796	78.3248
525		91.263	93.2769	91.2499	94.069	95.943	93.403	93.0462	95.06	100	95.67	96.5	92.364	90.501	93.963	78.8929	93.6609	99.752	92.887	97.687	81.319	92.0789	100	87.206	99.942	94.382	85.1446	85.87	78.8946	72.8347	100	87.067	100	91.4449	80.5398	95.802	93.12	96.18	95.99	90.0819	94.4819	82.395	86.6819	89.854	95.98	86.871	92.719	90.718	78.4058
526		91.44	93.3889	91.3219	94.118	96.018	93.592	93.1004	95.207	100	95.717	96.542	92.386	90.546	94.043	79.926	93.7059	99.72	92.911	97.672	81.485	92.2669	100	87.428	99.942	94.397	85.4166	85.862	79.0716	73.3057	100	87.249	100	91.5239	80.8788	95.896	93.178	96.188	95.994	90.1909	94.4949	82.529	86.8909	89.935	95.959	87.065	92.759	90.626	78.4758
527		91.592	93.5099	91.4019	94.172	96.087	93.768	93.1559	95.342	100	95.758	96.586	92.41	90.584	94.111	80.894	93.7579	99.684	92.938	97.664	81.664	92.4529	100	87.646	99.942	94.411	85.6216	85.874	79.2416	73.7647	100	87.443	100	91.6069	81.2248	95.995	93.235	96.199	95.995	90.2939	94.5369	82.664	87.0869	90.021	95.944	87.253	92.803	90.515	78.5328
528		91.706	93.6359	91.4929	94.235	96.142	93.93	93.2117	95.469	100	95.789	96.63	92.437	90.619	94.161	81.7761	93.8149	99.647	92.968	97.668	81.863	92.6419	100	87.862	99.942	94.424	85.7386	85.916	79.4016	74.2077	100	87.647	100	91.6929	81.5738	96.097	93.291	96.215	95.994	90.3859	94.6179	82.799	87.2669	90.113	95.938	87.432	92.854	90.385	78.5778
529		91.77	93.7649	91.5999	94.311	96.179	94.077	93.2672	95.592	100	95.808	96.675	92.467	90.653	94.187	82.5461	93.8749	99.61	93.005	97.689	82.086	92.8379	100	88.077	99.942	94.436	85.7436	86.001	79.5476	74.6307	100	87.859	100	91.7809	81.9268	96.201	93.345	96.239	95.99	90.4639	94.7469	82.936	87.4259	90.212	95.949	87.597	92.912	90.231	78.6078
530		91.778	93.8929	91.7229	94.401	96.195	94.208	93.3224	95.713	100	95.813	96.72	92.5	90.687	94.189	83.1812	93.9369	99.574	93.05	97.729	82.333	93.0479	100	88.295	99.942	94.446	85.6336	86.133	79.6816	75.0318	100	88.075	100	91.8689	82.2808	96.308	93.398	96.271	95.987	90.5249	94.9239	83.075	87.5629	90.317	95.977	87.746	92.978	90.057	78.6258
531		91.744	94.0169	91.8589	94.5	96.193	94.326	93.3765	95.832	100	95.808	96.764	92.538	90.724	94.171	83.6642	93.9979	99.54	93.099	97.785	82.599	93.2739	100	88.513	99.942	94.455	85.4396	86.303	79.8056	75.4158	100	88.296	100	91.9569	82.6358	96.414	93.45	96.31	95.984	90.5729	95.137	83.217	87.6839	90.427	96.019	87.882	93.049	89.871	78.6348
532		91.684	94.1339	92.0019	94.605	96.178	94.432	93.4297	95.95	100	95.795	96.806	92.579	90.766	94.14	84.0032	94.0569	99.511	93.152	97.851	82.879	93.5119	100	88.731	99.942	94.465	85.1946	86.498	79.9206	75.7888	100	88.518	100	92.0399	82.9898	96.521	93.501	96.353	95.983	90.6109	95.374	83.362	87.7939	90.538	96.07	88.007	93.123	89.686	78.6408
533		91.611	94.2419	92.1479	94.709	96.154	94.529	93.4822	96.066	100	95.78	96.846	92.624	90.815	94.103	84.2122	94.1109	99.489	93.206	97.923	83.165	93.7569	100	88.95	99.942	94.477	84.9335	86.708	80.0326	76.1548	100	88.739	100	92.1189	83.3418	96.626	93.551	96.399	95.987	90.6439	95.618	83.51	87.8989	90.645	96.126	88.124	93.196	89.51	78.6488
534		91.541	94.3369	92.2929	94.809	96.127	94.619	93.533	96.181	100	95.764	96.884	92.674	90.872	94.065	84.3072	94.1609	99.473	93.26	97.995	83.452	94.0039	100	89.167	99.942	94.493	84.6895	86.922	80.1426	76.5198	100	88.957	100	92.1909	83.6908	96.729	93.6	96.446	95.995	90.6729	95.858	83.661	88.0059	90.747	96.182	88.236	93.266	89.355	78.6638
535		91.488	94.4169	92.4299	94.9	96.1	94.706	93.5831	96.295	100	95.753	96.918	92.73	90.939	94.035	84.3002	94.2059	99.467	93.31	98.064	83.732	94.2469	100	89.384	99.942	94.514	84.4965	87.127	80.2536	76.8888	100	89.17	100	92.2529	84.0358	96.829	93.648	96.49	96.01	90.7029	96.08	83.817	88.1189	90.839	96.233	88.346	93.329	89.232	78.6908
536		91.468	94.4769	92.5559	94.977	96.077	94.791	93.6323	96.408	100	95.749	96.948	92.79	91.012	94.017	84.2082	94.2479	99.469	93.354	98.123	84	94.4809	100	89.598	99.942	94.542	84.3875	87.313	80.3696	77.2688	100	89.376	100	92.3049	84.3748	96.927	93.697	96.53	96.034	90.7379	96.268	83.976	88.2459	90.919	96.275	88.457	93.383	89.151	78.7338
537		91.495	94.5149	92.6659	95.035	96.064	94.876	93.6807	96.521	100	95.756	96.973	92.856	91.092	94.018	84.0452	94.2879	99.479	93.392	98.169	84.25	94.6999	100	89.809	99.942	94.577	84.3985	87.469	80.4926	77.6628	100	89.573	100	92.3439	84.7068	97.02	93.746	96.564	96.067	90.7799	96.411	84.14	88.3919	90.983	96.304	88.57	93.424	89.123	78.7988
538		91.578	94.5309	92.7569	95.071	96.063	94.964	93.7275	96.633	100	95.777	96.993	92.928	91.177	94.043	83.8242	94.3269	99.493	93.421	98.198	84.477	94.8989	100	90.017	99.942	94.62	84.5475	87.587	80.6246	78.0748	100	89.759	100	92.3689	85.0309	97.108	93.796	96.59	96.11	90.8319	96.499	84.308	88.5599	91.029	96.316	88.689	93.452	89.154	78.8888
539		91.71	94.5269	92.8309	95.09	96.072	95.054	93.7737	96.746	100	95.809	97.01	93.007	91.266	94.087	83.5612	94.3649	99.51	93.443	98.212	84.684	95.073	100	90.22	99.942	94.671	84.8125	87.672	80.7666	78.4998	100	89.932	100	92.3839	85.3459	97.192	93.847	96.61	96.16	90.8939	96.54	84.477	88.7449	91.062	96.317	88.81	93.47	89.237	79.0028
540		91.877	94.5119	92.8919	95.097	96.089	95.145	93.8188	96.858	100	95.851	97.026	93.091	91.357	94.146	83.2712	94.4039	99.528	93.461	98.214	84.875	95.215	100	90.416	99.942	94.725	85.1636	87.731	80.9156	78.9338	100	90.088	100	92.3909	85.6499	97.269	93.901	96.628	96.215	90.9639	96.543	84.644	88.9409	91.084	96.312	88.93	93.482	89.365	79.1358
541		92.069	94.4899	92.9449	95.096	96.112	95.236	93.8629	96.97	100	95.899	97.041	93.18	91.45	94.214	82.9741	94.4439	99.543	93.477	98.208	85.056	95.323	100	90.603	99.942	94.782	85.5696	87.771	81.0726	79.3688	100	90.228	100	92.3949	85.9419	97.339	93.956	96.646	96.272	91.0409	96.521	84.804	89.1419	91.101	96.306	89.046	93.492	89.526	79.2848
542		92.273	94.4669	92.9909	95.093	96.137	95.325	93.9054	97.083	100	95.951	97.058	93.273	91.542	94.285	82.6951	94.4869	99.555	93.493	98.196	85.229	95.398	100	90.779	99.942	94.838	86.0006	87.8	81.2356	79.7998	100	90.348	100	92.3989	86.2229	97.403	94.014	96.667	96.327	91.1239	96.482	84.955	89.3389	91.118	96.306	89.155	93.505	89.713	79.4468
543		92.478	94.4489	93.0359	95.092	96.162	95.413	93.9465	97.196	100	96.005	97.079	93.368	91.634	94.355	82.4591	94.5339	99.56	93.511	98.182	85.399	95.443	100	90.943	99.942	94.891	86.4246	87.825	81.4036	80.2218	100	90.45	100	92.4069	86.4939	97.463	94.074	96.693	96.378	91.2099	96.439	85.094	89.5279	91.137	96.318	89.254	93.525	89.915	79.6188
544		92.671	94.4419	93.0829	95.099	96.185	95.498	93.9863	97.309	100	96.057	97.105	93.465	91.723	94.419	82.2871	94.5839	99.558	93.533	98.168	85.571	95.462	100	91.092	99.942	94.939	86.8116	87.852	81.5756	80.6278	100	90.536	100	92.4229	86.7539	97.519	94.135	96.727	96.42	91.2989	96.401	85.216	89.7019	91.165	96.346	89.339	93.556	90.124	79.7968
545		92.842	94.4509	93.1359	95.119	96.204	95.578	94.0237	97.423	100	96.106	97.138	93.563	91.809	94.47	82.2061	94.6369	99.544	93.563	98.158	85.749	95.458	100	91.225	99.942	94.98	87.1306	87.89	81.7506	81.0128	100	90.607	100	92.4489	87.0039	97.572	94.197	96.772	96.453	91.3899	96.379	85.318	89.8539	91.204	96.398	89.406	93.603	90.331	79.9778
546		92.979	94.4829	93.1979	95.156	96.215	95.654	94.0595	97.537	100	96.149	97.18	93.661	91.892	94.506	82.2391	94.6919	99.519	93.601	98.154	85.936	95.435	100	91.34	99.942	95.012	87.3566	87.944	81.9266	81.3718	100	90.664	100	92.4889	87.2449	97.624	94.26	96.831	96.472	91.4809	96.382	85.398	89.9779	91.26	96.476	89.455	93.668	90.527	80.1598
547		93.085	94.5329	93.2689	95.209	96.221	95.725	94.0943	97.652	100	96.186	97.229	93.758	91.972	94.526	82.4091	94.7489	99.484	93.648	98.157	86.131	95.395	100	91.441	99.942	95.037	87.4956	88.013	82.1046	81.7068	100	90.71	100	92.5419	87.4779	97.676	94.322	96.9	96.48	91.5729	96.407	85.461	90.0799	91.33	96.578	89.487	93.749	90.711	80.3418
548		93.167	94.5969	93.3469	95.274	96.224	95.793	94.128	97.766	100	96.22	97.283	93.852	92.05	94.535	82.7421	94.8059	99.441	93.702	98.165	86.331	95.344	100	91.532	99.942	95.058	87.5646	88.094	82.2816	82.0208	100	90.745	100	92.6059	87.7019	97.729	94.383	96.977	96.48	91.6639	96.45	85.512	90.1659	91.411	96.693	89.508	93.843	90.884	80.5248
549		93.231	94.6709	93.4299	95.351	96.227	95.857	94.1615	97.88	100	96.252	97.341	93.943	92.127	94.537	83.2582	94.8629	99.394	93.762	98.177	86.533	95.282	100	91.616	99.942	95.078	87.5806	88.183	82.4566	82.3188	100	90.771	100	92.6789	87.9189	97.784	94.443	97.058	96.476	91.7549	96.505	85.558	90.2439	91.501	96.816	89.521	93.945	91.047	80.7108
550		93.283	94.7489	93.5189	95.434	96.233	95.919	94.1952	97.993	100	96.283	97.399	94.029	92.203	94.535	83.9452	94.9199	99.343	93.826	98.193	86.734	95.215	100	91.699	99.942	95.1	87.5616	88.277	82.6277	82.6038	100	90.791	100	92.7569	88.1279	97.842	94.501	97.141	96.472	91.8469	96.567	85.606	90.3209	91.596	96.938	89.532	94.049	91.2	80.8988
551		93.331	94.8269	93.6099	95.522	96.243	95.979	94.23	98.106	100	96.314	97.457	94.11	92.279	94.532	84.7562	94.9739	99.292	93.895	98.211	86.931	95.146	100	91.784	99.942	95.129	87.5246	88.371	82.7947	82.8798	100	90.804	100	92.8389	88.3309	97.902	94.557	97.222	96.469	91.9389	96.63	85.662	90.4059	91.693	97.052	89.545	94.153	91.345	81.0908
552		93.38	94.8999	93.7029	95.612	96.261	96.038	94.2664	98.218	100	96.348	97.512	94.185	92.354	94.532	85.6423	95.0269	99.244	93.966	98.23	87.122	95.08	100	91.875	99.942	95.166	87.4866	88.463	82.9547	83.1518	100	90.814	100	92.9229	88.5279	97.965	94.611	97.297	96.473	92.0319	96.688	85.732	90.5039	91.789	97.149	89.565	94.251	91.483	81.2878
553		93.438	94.9619	93.7959	95.701	96.289	96.097	94.3052	98.327	100	96.386	97.562	94.252	92.431	94.539	86.5563	95.0759	99.199	94.039	98.25	87.303	95.02	100	91.977	99.942	95.215	87.4646	88.549	83.1077	83.4218	100	90.821	100	93.0049	88.7189	98.028	94.663	97.363	96.486	92.1239	96.736	85.824	90.6249	91.881	97.222	89.597	94.339	91.615	81.4898
554		93.509	95.01	93.8879	95.786	96.33	96.156	94.3463	98.431	100	96.429	97.606	94.311	92.509	94.556	87.4494	95.1219	99.161	94.112	98.269	87.471	94.9729	100	92.094	99.942	95.279	87.4756	88.626	83.2507	83.6948	100	90.827	100	93.0839	88.9059	98.092	94.715	97.418	96.512	92.2179	96.77	85.943	90.7729	91.967	97.264	89.644	94.413	91.74	81.6988
555		93.594	95.044	93.9779	95.866	96.382	96.216	94.3901	98.528	100	96.476	97.642	94.36	92.589	94.583	88.2734	95.1649	99.132	94.185	98.288	87.627	94.9429	100	92.224	99.942	95.357	87.5246	88.694	83.3867	83.9718	100	90.834	100	93.1599	89.0869	98.156	94.764	97.461	96.549	92.3109	96.788	86.086	90.9479	92.046	97.275	89.709	94.473	91.859	81.9098
556		93.689	95.067	94.0639	95.94	96.441	96.277	94.4363	98.614	100	96.527	97.672	94.399	92.671	94.617	88.9794	95.2059	99.114	94.258	98.306	87.773	94.9339	100	92.363	99.942	95.442	87.6066	88.757	83.5167	84.2518	100	90.843	100	93.2319	89.2649	98.218	94.813	97.493	96.595	92.4029	96.796	86.247	91.1419	92.118	97.262	89.79	94.522	91.968	82.1198
557		93.789	95.083	94.1469	96.009	96.504	96.339	94.4844	98.689	100	96.579	97.697	94.427	92.755	94.656	89.5205	95.2429	99.106	94.332	98.324	87.909	94.9519	100	92.508	99.942	95.532	87.7206	88.817	83.6427	84.5328	100	90.855	100	93.3019	89.4389	98.278	94.861	97.517	96.646	92.4919	96.797	86.419	91.3469	92.184	97.23	89.885	94.563	92.063	82.3208
558		93.89	95.096	94.2249	96.073	96.567	96.402	94.5345	98.749	100	96.632	97.716	94.442	92.84	94.697	89.8475	95.2779	99.106	94.407	98.343	88.038	95.002	100	92.653	99.942	95.62	87.8636	88.88	83.7677	84.8158	100	90.873	100	93.3689	89.6099	98.336	94.908	97.534	96.7	92.5779	96.794	86.593	91.5559	92.247	97.185	89.995	94.598	92.144	82.5088
559		93.987	95.11	94.2959	96.131	96.626	96.466	94.587	98.792	100	96.682	97.731	94.447	92.925	94.739	89.9485	95.3109	99.111	94.483	98.362	88.162	95.088	100	92.795	99.942	95.703	88.0316	88.947	83.8937	85.0979	100	90.898	100	93.4349	89.7789	98.389	94.954	97.545	96.753	92.6599	96.791	86.762	91.7609	92.305	97.133	90.117	94.629	92.206	82.6778
560		94.076	95.127	94.3609	96.183	96.676	96.533	94.6412	98.818	100	96.729	97.742	94.441	93.01	94.779	89.8705	95.3409	99.12	94.561	98.383	88.281	95.215	100	92.929	99.942	95.775	88.2216	89.023	84.0237	85.3789	100	90.931	100	93.4989	89.9459	98.44	95	97.552	96.801	92.7359	96.792	86.919	91.9549	92.362	97.08	90.251	94.661	92.247	82.8228
561		94.152	95.153	94.4189	96.228	96.716	96.601	94.6963	98.829	100	96.772	97.75	94.427	93.095	94.814	89.6685	95.3689	99.13	94.641	98.404	88.399	95.386	100	93.051	99.942	95.831	88.4327	89.11	84.1577	85.6589	100	90.974	100	93.5619	90.1109	98.487	95.046	97.557	96.843	92.8049	96.802	87.057	92.1299	92.417	97.032	90.396	94.695	92.263	82.9378
562		94.213	95.189	94.4679	96.267	96.74	96.672	94.7538	98.827	100	96.808	97.756	94.405	93.178	94.842	89.3945	95.3949	99.14	94.722	98.428	88.516	95.594	100	93.158	99.942	95.868	88.6597	89.212	84.3007	85.9349	100	91.029	100	93.6249	90.2749	98.532	95.093	97.562	96.874	92.8669	96.822	87.169	92.2779	92.471	96.994	90.551	94.734	92.254	83.0168
563		94.256	95.238	94.5089	96.301	96.748	96.743	94.8117	98.816	100	96.837	97.761	94.376	93.259	94.863	89.1035	95.4199	99.147	94.805	98.453	88.634	95.829	100	93.247	99.942	95.884	88.8957	89.328	84.4507	86.2079	100	91.095	100	93.6879	90.4369	98.574	95.14	97.567	96.895	92.9209	96.855	87.254	92.3989	92.526	96.97	90.712	94.779	92.217	83.0618
564		94.287	95.297	94.5449	96.332	96.745	96.815	94.8705	98.799	100	96.862	97.765	94.342	93.338	94.877	88.8484	95.4439	99.149	94.887	98.479	88.754	96.081	100	93.323	99.942	95.886	89.1307	89.456	84.6057	86.4759	100	91.171	100	93.7509	90.5989	98.615	95.188	97.574	96.907	92.9689	96.897	87.32	92.4969	92.581	96.958	90.876	94.828	92.158	83.0788
565		94.31	95.364	94.5789	96.361	96.733	96.884	94.9293	98.777	100	96.884	97.769	94.304	93.414	94.885	88.6834	95.4689	99.144	94.966	98.505	88.878	96.342	100	93.389	99.942	95.879	89.3517	89.59	84.7627	86.7389	100	91.258	100	93.8129	90.7589	98.653	95.237	97.581	96.913	93.0109	96.947	87.375	92.5759	92.638	96.956	91.037	94.881	92.08	83.0758
566		94.328	95.438	94.6139	96.392	96.717	96.95	94.9889	98.754	100	96.905	97.776	94.263	93.487	94.888	88.6634	95.4969	99.13	95.04	98.53	89.005	96.601	100	93.449	99.942	95.867	89.5467	89.727	84.9187	86.9949	100	91.352	100	93.8749	90.9179	98.69	95.287	97.591	96.916	93.0489	97.001	87.428	92.6419	92.696	96.964	91.191	94.935	91.986	83.0598
567		94.348	95.515	94.6509	96.426	96.7	97.01	95.048	98.733	100	96.926	97.785	94.219	93.556	94.887	88.8404	95.5279	99.107	95.107	98.554	89.138	96.849	100	93.504	99.942	95.857	89.7047	89.863	85.0727	87.2429	100	91.455	100	93.9379	91.0759	98.726	95.339	97.602	96.918	93.0849	97.056	87.487	92.6989	92.757	96.98	91.332	94.989	91.88	83.0398
568		94.371	95.594	94.6939	96.466	96.686	97.063	95.1072	98.712	100	96.951	97.799	94.175	93.622	94.884	89.2495	95.5649	99.077	95.164	98.577	89.276	97.077	100	93.56	99.942	95.854	89.8137	89.994	85.2197	87.4839	100	91.564	100	93.9999	91.2329	98.76	95.393	97.616	96.921	93.1179	97.111	87.559	92.7529	92.821	97.004	91.456	95.042	91.766	83.0218
569		94.404	95.673	94.7459	96.514	96.678	97.106	95.1657	98.691	100	96.98	97.817	94.131	93.686	94.878	89.8585	95.6089	99.039	95.209	98.596	89.422	97.275	100	93.62	99.942	95.864	89.8617	90.116	85.3587	87.7139	100	91.678	100	94.0609	91.3889	98.794	95.447	97.633	96.927	93.1509	97.163	87.652	92.8089	92.887	97.033	91.559	95.093	91.647	83.0128
570		94.451	95.749	94.8089	96.572	96.681	97.139	95.2219	98.67	100	97.015	97.842	94.089	93.748	94.871	90.6185	95.6619	98.996	95.241	98.613	89.576	97.433	100	93.686	99.942	95.891	89.8377	90.224	85.4867	87.9349	100	91.797	100	94.1229	91.5439	98.827	95.503	97.653	96.94	93.1849	97.208	87.776	92.8709	92.958	97.067	91.634	95.14	91.527	83.0218
571		94.512	95.821	94.8829	96.64	96.696	97.161	95.2767	98.647	100	97.057	97.873	94.048	93.809	94.865	91.4836	95.7239	98.949	95.258	98.626	89.737	97.546	100	93.76	99.942	95.938	89.7417	90.318	85.6027	88.1439	100	91.92	100	94.1849	91.6979	98.859	95.56	97.676	96.961	93.2199	97.247	87.932	92.9419	93.033	97.104	91.682	95.182	91.412	83.0528
572		94.586	95.887	94.9669	96.715	96.722	97.175	95.3288	98.623	100	97.105	97.909	94.012	93.87	94.862	92.4066	95.7979	98.899	95.266	98.638	89.902	97.616	100	93.841	99.942	96	89.5987	90.401	85.7097	88.3429	100	92.045	100	94.2459	91.8509	98.89	95.618	97.703	96.987	93.2599	97.278	88.112	93.0209	93.11	97.145	91.71	95.22	91.311	83.1068
573		94.668	95.943	95.056	96.793	96.756	97.183	95.38	98.596	100	97.156	97.947	93.98	93.932	94.864	93.3407	95.8829	98.846	95.268	98.65	90.067	97.65	100	93.927	99.942	96.073	89.4357	90.474	85.8117	88.5309	100	92.172	100	94.3059	92.0029	98.92	95.678	97.734	97.018	93.3059	97.304	88.31	93.1059	93.189	97.19	91.725	95.256	91.234	83.1858
574		94.755	95.987	95.147	96.871	96.797	97.188	95.4298	98.566	100	97.208	97.986	93.955	93.995	94.876	94.2367	95.9789	98.793	95.268	98.664	90.228	97.655	100	94.016	99.942	96.151	89.2797	90.543	85.9117	88.7099	100	92.299	100	94.3659	92.1549	98.95	95.738	97.768	97.051	93.3589	97.325	88.516	93.1949	93.269	97.239	91.734	95.291	91.192	83.2908
575		94.843	96.018	95.237	96.944	96.842	97.194	95.4783	98.532	100	97.259	98.022	93.936	94.06	94.9	95.0498	96.0819	98.74	95.271	98.682	90.379	97.637	100	94.107	99.942	96.229	89.1567	90.611	86.0137	88.8789	100	92.426	100	94.4249	92.3059	98.978	95.799	97.806	97.086	93.4219	97.342	88.723	93.2859	93.348	97.291	91.746	95.326	91.193	83.4208
576		94.929	96.032	95.323	97.009	96.889	97.202	95.5274	98.494	100	97.307	98.055	93.926	94.127	94.938	95.7318	96.1889	98.688	95.28	98.706	90.519	97.602	100	94.197	99.942	96.302	89.0947	90.68	86.1217	89.0379	100	92.551	100	94.4829	92.4559	99.005	95.861	97.847	97.12	93.4969	97.357	88.921	93.3769	93.426	97.347	91.768	95.362	91.248	83.5778
577		95.009	96.028	95.4	97.062	96.936	97.217	95.5772	98.451	100	97.35	98.083	93.924	94.198	94.993	96.2418	96.2979	98.639	95.3	98.738	90.641	97.558	100	94.284	99.942	96.365	89.1207	90.755	86.2387	89.1879	100	92.674	100	94.5389	92.6049	99.031	95.922	97.891	97.152	93.5859	97.369	89.103	93.4679	93.501	97.406	91.808	95.399	91.368	83.7628
578		95.08	96.003	95.467	97.099	96.982	97.241	95.6284	98.404	100	97.386	98.102	93.934	94.271	95.069	96.5878	96.4069	98.594	95.335	98.779	90.743	97.511	100	94.367	99.942	96.413	89.2607	90.839	86.3677	89.3299	100	92.794	100	94.5949	92.7549	99.056	95.982	97.939	97.18	93.6899	97.381	89.26	93.5549	93.573	97.469	91.874	95.441	91.561	83.9758
579		95.139	95.957	95.52	97.119	97.025	97.275	95.6812	98.356	100	97.415	98.113	93.953	94.347	95.166	96.7968	96.5119	98.555	95.388	98.831	90.822	97.467	100	94.444	99.942	96.443	89.5297	90.934	86.5117	89.4629	100	92.909	100	94.6489	92.9029	99.081	96.042	97.99	97.204	93.8099	97.393	89.386	93.6379	93.64	97.534	91.969	95.486	91.833	84.2178
580		95.188	95.897	95.563	97.126	97.064	97.318	95.7347	98.307	100	97.437	98.117	93.983	94.425	95.28	96.8958	96.6119	98.522	95.457	98.891	90.883	97.433	100	94.516	99.942	96.459	89.9027	91.037	86.6687	89.5919	100	93.018	100	94.7039	93.0509	99.107	96.1	98.042	97.224	93.9419	97.405	89.486	93.7199	93.704	97.601	92.09	95.537	92.17	84.4828
581		95.231	95.832	95.6	97.127	97.099	97.367	95.7882	98.259	100	97.454	98.117	94.022	94.503	95.403	96.9118	96.7029	98.497	95.538	98.956	90.934	97.414	100	94.583	99.942	96.465	90.3467	91.145	86.8357	89.7189	100	93.121	100	94.7629	93.1989	99.134	96.156	98.095	97.242	94.0819	97.42	89.565	93.8039	93.765	97.666	92.23	95.592	92.557	84.7678
582		95.268	95.771	95.632	97.129	97.132	97.421	95.841	98.213	100	97.468	98.118	94.07	94.582	95.531	96.8738	96.7819	98.482	95.63	99.022	90.981	97.408	100	94.647	99.942	96.468	90.8267	91.254	87.0097	89.8489	100	93.218	100	94.8279	93.3459	99.161	96.211	98.146	97.26	94.2239	97.436	89.63	93.8939	93.826	97.727	92.382	95.654	92.977	85.0679
583		95.304	95.724	95.665	97.138	97.162	97.475	95.8925	98.171	100	97.482	98.121	94.125	94.66	95.657	96.8078	96.8499	98.477	95.729	99.087	91.031	97.411	100	94.708	99.942	96.472	91.3097	91.36	87.1877	89.9839	100	93.308	100	94.9019	93.4929	99.191	96.263	98.194	97.28	94.3639	97.455	89.686	93.9929	93.887	97.782	92.539	95.722	93.414	85.3779
584		95.341	95.699	95.701	97.161	97.189	97.529	95.9423	98.134	100	97.498	98.131	94.187	94.737	95.775	96.7408	96.9049	98.485	95.832	99.147	91.09	97.421	100	94.767	99.942	96.483	91.7608	91.461	87.3667	90.1279	100	93.392	100	94.9869	93.6389	99.223	96.313	98.237	97.302	94.4959	97.479	89.738	94.1049	93.95	97.828	92.695	95.797	93.851	85.6939
585		95.382	95.705	95.745	97.205	97.213	97.579	95.9901	98.103	100	97.517	98.149	94.255	94.812	95.878	96.7018	96.9479	98.506	95.937	99.199	91.166	97.434	100	94.825	99.942	96.505	92.1478	91.553	87.5448	90.2859	100	93.471	100	95.085	93.7839	99.257	96.363	98.273	97.33	94.6159	97.507	89.793	94.2319	94.015	97.863	92.842	95.879	94.273	86.0099
586		95.429	95.751	95.799	97.275	97.236	97.624	96.0352	98.081	100	97.541	98.18	94.329	94.884	95.961	96.7148	96.9819	98.541	96.04	99.24	91.265	97.448	100	94.883	99.942	96.545	92.4368	91.632	87.7168	90.4589	100	93.545	100	95.2	93.9279	99.294	96.411	98.301	97.365	94.7189	97.54	89.857	94.3799	94.084	97.884	92.974	95.969	94.662	86.3229
587		95.485	95.844	95.867	97.377	97.256	97.66	96.0773	98.068	100	97.573	98.225	94.408	94.953	96.018	96.7878	97.0049	98.592	96.138	99.267	91.392	97.457	100	94.941	99.942	96.605	92.5988	91.695	87.8818	90.6509	100	93.614	100	95.332	94.0709	99.333	96.459	98.32	97.407	94.8009	97.579	89.934	94.5479	94.159	97.889	93.086	96.067	95.004	86.6269
588		95.549	95.976	95.946	97.504	97.275	97.688	96.1178	98.065	100	97.611	98.283	94.49	95.019	96.052	96.9078	97.0189	98.654	96.232	99.282	91.544	97.46	100	95.001	99.942	96.683	92.6448	91.745	88.0388	90.8589	100	93.679	100	95.478	94.2129	99.374	96.506	98.331	97.457	94.8629	97.622	90.024	94.7319	94.237	97.882	93.177	96.171	95.3	86.9219
589		95.62	96.134	96.032	97.647	97.295	97.711	96.1576	98.073	100	97.653	98.349	94.576	95.08	96.066	97.0629	97.0239	98.724	96.321	99.287	91.713	97.453	100	95.066	99.942	96.773	92.5998	91.786	88.1878	91.0759	100	93.74	100	95.633	94.3539	99.416	96.553	98.336	97.51	94.9109	97.67	90.124	94.9219	94.318	97.866	93.253	96.277	95.554	87.2029
590		95.696	96.304	96.122	97.794	97.316	97.729	96.198	98.091	100	97.699	98.419	94.665	95.138	96.066	97.2419	97.0219	98.8	96.404	99.286	91.89	97.433	100	95.137	99.942	96.869	92.4868	91.823	88.3288	91.2969	100	93.797	100	95.789	94.4929	99.459	96.6	98.339	97.567	94.9489	97.719	90.233	95.108	94.401	97.845	93.315	96.383	95.77	87.4709
591		95.774	96.474	96.21	97.936	97.34	97.744	96.2408	98.118	100	97.746	98.491	94.756	95.193	96.056	97.4329	97.0119	98.876	96.481	99.282	92.07	97.398	100	95.216	99.942	96.966	92.3308	91.862	88.4638	91.5159	100	93.852	100	95.941	94.6309	99.501	96.648	98.342	97.624	94.9809	97.77	90.348	95.281	94.484	97.824	93.369	96.485	95.954	87.7229
592		95.854	96.631	96.294	98.063	97.369	97.757	96.2866	98.152	100	97.793	98.558	94.848	95.245	96.04	97.6239	96.9959	98.95	96.552	99.277	92.243	97.353	100	95.305	99.942	97.057	92.1558	91.905	88.5918	91.7269	100	93.903	100	96.084	94.7669	99.543	96.696	98.347	97.679	95.011	97.819	90.466	95.431	94.564	97.807	93.416	96.58	96.11	87.9579
593		95.934	96.761	96.369	98.164	97.404	97.771	96.3364	98.194	100	97.838	98.619	94.94	95.294	96.022	97.8029	96.9759	99.018	96.617	99.274	92.403	97.305	100	95.406	99.942	97.138	91.9868	91.958	88.7128	91.9239	100	93.952	100	96.211	94.9019	99.584	96.744	98.357	97.73	95.043	97.867	90.584	95.55	94.643	97.799	93.461	96.666	96.243	88.1739
594		96.012	96.852	96.43	98.228	97.446	97.787	96.3896	98.243	100	97.88	98.668	95.032	95.342	96.008	97.9589	96.9519	99.077	96.675	99.277	92.541	97.26	100	95.521	99.942	97.201	91.8478	92.025	88.8278	92.1009	100	94	100	96.316	95.034	99.622	96.793	98.374	97.776	95.082	97.911	90.701	95.627	94.716	97.802	93.508	96.738	96.357	88.3689
595		96.086	96.891	96.475	98.248	97.496	97.806	96.4464	98.297	100	97.916	98.703	95.123	95.388	96.002	98.0799	96.9289	99.122	96.727	99.287	92.652	97.225	100	95.652	99.942	97.241	91.7618	92.111	88.9368	92.2539	100	94.046	100	96.394	95.165	99.658	96.843	98.402	97.814	95.133	97.951	90.814	95.654	94.784	97.822	93.559	96.795	96.457	88.5409
596		96.157	96.88	96.504	98.224	97.553	97.828	96.5052	98.357	100	97.947	98.723	95.212	95.432	96.004	98.1599	96.9069	99.151	96.772	99.306	92.734	97.207	100	95.797	99.942	97.261	91.7348	92.214	89.0398	92.3819	100	94.09	100	96.446	95.294	99.692	96.894	98.438	97.843	95.194	97.985	90.923	95.636	94.846	97.857	93.615	96.836	96.547	88.6929
597		96.223	96.833	96.521	98.168	97.612	97.854	96.5657	98.42	100	97.973	98.731	95.298	95.475	96.016	98.2049	96.8899	99.161	96.814	99.332	92.795	97.212	100	95.95	99.942	97.265	91.7608	92.33	89.1398	92.4889	100	94.134	100	96.48	95.421	99.724	96.945	98.482	97.866	95.265	98.014	91.027	95.586	94.903	97.905	93.678	96.865	96.627	88.8289
598		96.286	96.76	96.532	98.091	97.67	97.882	96.6259	98.487	100	97.994	98.73	95.382	95.517	96.036	98.2199	96.8789	99.153	96.852	99.363	92.84	97.247	100	96.108	99.942	97.259	91.8348	92.453	89.2358	92.5789	100	94.177	100	96.501	95.546	99.755	96.997	98.531	97.884	95.341	98.037	91.127	95.516	94.956	97.962	93.746	96.884	96.7	88.9539
599		96.346	96.675	96.54	98.003	97.722	97.913	96.6848	98.557	100	98.011	98.723	95.461	95.559	96.064	98.2099	96.8779	99.13	96.889	99.399	92.875	97.319	100	96.266	99.942	97.25	91.9508	92.58	89.3298	92.6569	100	94.221	100	96.516	95.668	99.783	97.049	98.581	97.898	95.421	98.056	91.223	95.442	95.004	98.025	93.82	96.897	96.766	89.0709
600		96.402	96.59	96.55	97.915	97.766	97.945	96.7399	98.627	100	98.023	98.713	95.537	95.601	96.102	98.1809	96.8869	99.097	96.927	99.437	92.906	97.433	100	96.42	99.942	97.241	92.1038	92.706	89.4238	92.7269	100	94.264	100	96.532	95.788	99.81	97.102	98.631	97.909	95.502	98.069	91.315	95.375	95.049	98.09	93.899	96.905	96.829	89.1849
601		96.456	96.516	96.566	97.838	97.797	97.979	96.7914	98.697	100	98.032	98.702	95.608	95.645	96.147	98.1389	96.9099	99.055	96.965	99.477	92.939	97.595	100	96.564	99.942	97.24	92.2868	92.825	89.5168	92.7929	100	94.309	100	96.554	95.905	99.836	97.155	98.679	97.918	95.581	98.077	91.404	95.33	95.092	98.155	93.984	96.913	96.889	89.2999
602		96.506	96.467	96.592	97.783	97.811	98.015	96.8369	98.766	100	98.037	98.693	95.675	95.689	96.2	98.0879	96.9479	99.008	97.007	99.517	92.979	97.797	100	96.694	99.942	97.252	92.4948	92.934	89.6108	92.8579	100	94.355	100	96.59	96.02	99.86	97.208	98.721	97.927	95.656	98.079	91.49	95.319	95.133	98.216	94.075	96.922	96.948	89.4199
603		96.554	96.454	96.634	97.76	97.804	98.051	96.8753	98.833	100	98.039	98.69	95.738	95.736	96.261	98.0349	97.0009	98.959	97.054	99.556	93.032	98.029	100	96.806	99.942	97.282	92.7228	93.028	89.7078	92.9269	100	94.402	100	96.645	96.133	99.883	97.261	98.756	97.936	95.725	98.077	91.574	95.355	95.173	98.27	94.17	96.936	97.007	89.5499
604		96.6	96.48	96.69	97.772	97.778	98.088	96.9057	98.897	100	98.04	98.692	95.796	95.786	96.328	97.9849	97.0649	98.912	97.105	99.592	93.102	98.283	100	96.899	99.942	97.332	92.9608	93.105	89.8068	93.0019	100	94.451	100	96.72	96.244	99.905	97.313	98.783	97.948	95.788	98.069	91.656	95.441	95.212	98.315	94.27	96.955	97.068	89.6909
605		96.644	96.54	96.758	97.813	97.738	98.124	96.9278	98.957	100	98.04	98.701	95.85	95.84	96.399	97.9409	97.1379	98.87	97.16	99.624	93.186	98.547	100	96.974	99.942	97.396	93.1978	93.169	89.9088	93.0819	100	94.503	100	96.809	96.353	99.926	97.364	98.804	97.96	95.844	98.058	91.738	95.567	95.252	98.351	94.37	96.981	97.129	89.8389
606		96.686	96.628	96.834	97.876	97.691	98.161	96.9428	99.011	100	98.043	98.715	95.899	95.898	96.472	97.9039	97.2159	98.835	97.217	99.65	93.283	98.814	100	97.035	99.942	97.47	93.4228	93.222	90.0138	93.1689	100	94.557	100	96.905	96.46	99.945	97.414	98.821	97.974	95.898	98.045	91.821	95.722	95.293	98.379	94.467	97.012	97.187	89.9929
607		96.726	96.736	96.914	97.956	97.643	98.198	96.9519	99.059	100	98.049	98.733	95.944	95.961	96.543	97.8699	97.2969	98.811	97.275	99.671	93.392	99.072	100	97.085	99.942	97.55	93.6228	93.269	90.1208	93.2609	100	94.614	100	97	96.566	99.961	97.462	98.836	97.989	95.95	98.03	91.908	95.895	95.337	98.4	94.558	97.048	97.243	90.1489
608		96.764	96.859	96.993	98.046	97.6	98.233	96.9572	99.1	100	98.061	98.756	95.984	96.029	96.611	97.8379	97.3769	98.797	97.333	99.684	93.512	99.313	100	97.126	99.942	97.63	93.7868	93.311	90.2308	93.3579	100	94.675	100	97.088	96.67	99.975	97.509	98.85	98.005	96.003	98.016	92.001	96.076	95.385	98.413	94.639	97.088	97.295	90.3049
609		96.801	96.989	97.068	98.14	97.569	98.268	96.9599	99.135	100	98.082	98.783	96.019	96.104	96.672	97.8059	97.4539	98.79	97.391	99.687	93.64	99.526	100	97.161	99.942	97.705	93.9018	93.353	90.3438	93.4599	100	94.739	100	97.163	96.773	99.987	97.555	98.866	98.022	96.058	98.002	92.1	96.253	95.437	98.419	94.708	97.134	97.342	90.4579
610		96.838	97.122	97.135	98.23	97.557	98.302	96.9612	99.165	100	98.112	98.812	96.049	96.185	96.724	97.7719	97.524	98.787	97.445	99.681	93.777	99.703	100	97.192	99.942	97.771	93.9578	93.397	90.4598	93.5679	100	94.808	100	97.217	96.875	99.995	97.598	98.886	98.04	96.118	97.99	92.208	96.417	95.496	98.418	94.761	97.184	97.381	90.6039
611		96.873	97.249	97.189	98.311	97.568	98.334	96.9636	99.193	100	98.155	98.845	96.074	96.271	96.764	97.7339	97.585	98.784	97.496	99.663	93.919	99.835	100	97.224	99.942	97.824	93.9418	93.446	90.5778	93.6799	100	94.882	100	97.243	96.976	99.999	97.64	98.911	98.058	96.183	97.982	92.326	96.555	95.561	98.411	94.795	97.238	97.413	90.7419
612		96.908	97.366	97.23	98.379	97.606	98.365	96.9672	99.218	100	98.209	98.879	96.094	96.36	96.793	97.6899	97.634	98.778	97.542	99.634	94.065	99.926	100	97.256	99.942	97.86	93.8538	93.503	90.6988	93.7969	100	94.96	100	97.239	97.077	100	97.679	98.943	98.077	96.256	97.977	92.454	96.663	95.632	98.399	94.809	97.295	97.436	90.8689
613		96.944	97.472	97.259	98.434	97.665	98.395	96.9743	99.242	100	98.271	98.914	96.109	96.453	96.811	97.6389	97.673	98.767	97.584	99.597	94.21	99.979	100	97.29	99.942	97.881	93.7168	93.566	90.8218	93.9159	100	95.044	100	97.212	97.177	99.996	97.715	98.978	98.096	96.334	97.977	92.589	96.742	95.708	98.383	94.809	97.353	97.454	90.9879
614		96.983	97.565	97.278	98.478	97.738	98.425	96.986	99.266	100	98.338	98.949	96.119	96.546	96.823	97.5789	97.703	98.746	97.623	99.557	94.35	100	100	97.323	99.942	97.891	93.5588	93.634	90.9478	94.0379	100	95.134	100	97.168	97.276	99.99	97.749	99.015	98.116	96.416	97.98	92.725	96.798	95.787	98.365	94.801	97.409	97.468	91.1009
615		97.027	97.644	97.291	98.513	97.82	98.454	97.003	99.292	100	98.403	98.981	96.123	96.64	96.831	97.5119	97.727	98.714	97.658	99.516	94.479	99.993	100	97.356	99.942	97.89	93.4028	93.706	91.0758	94.1589	100	95.23	100	97.116	97.375	99.981	97.781	99.051	98.136	96.502	97.987	92.859	96.833	95.865	98.346	94.792	97.462	97.482	91.2089
616		97.077	97.708	97.3	98.54	97.903	98.484	97.0271	99.32	100	98.463	99.011	96.122	96.733	96.838	97.4399	97.747	98.665	97.691	99.479	94.592	99.963	100	97.388	99.942	97.882	93.2768	93.781	91.2048	94.2799	100	95.333	100	97.062	97.475	99.97	97.809	99.083	98.158	96.588	97.998	92.986	96.852	95.942	98.329	94.788	97.51	97.498	91.3149
617		97.136	97.755	97.308	98.561	97.981	98.515	97.0598	99.352	100	98.514	99.036	96.116	96.823	96.848	97.3679	97.766	98.599	97.721	99.45	94.686	99.914	100	97.418	99.942	97.869	93.2058	93.857	91.3368	94.3989	100	95.442	100	97.014	97.574	99.957	97.836	99.109	98.179	96.675	98.012	93.102	96.859	96.013	98.314	94.795	97.549	97.518	91.4199
618		97.204	97.785	97.318	98.576	98.047	98.547	97.1006	99.388	100	98.551	99.055	96.104	96.91	96.863	97.2959	97.785	98.514	97.75	99.433	94.755	99.852	100	97.446	99.942	97.853	93.2168	93.932	91.4698	94.5139	100	95.559	100	96.978	97.674	99.945	97.86	99.128	98.202	96.76	98.029	93.202	96.858	96.078	98.304	94.82	97.577	97.546	91.5279
619		97.283	97.795	97.332	98.588	98.095	98.582	97.1484	99.427	100	98.569	99.067	96.089	96.992	96.887	97.2289	97.808	98.414	97.777	99.431	94.794	99.779	100	97.471	99.942	97.837	93.3348	94.007	91.6038	94.6249	100	95.684	100	96.964	97.774	99.932	97.882	99.135	98.225	96.842	98.05	93.282	96.852	96.133	98.301	94.868	97.593	97.583	91.6389
620		97.374	97.786	97.352	98.598	98.12	98.619	97.2012	99.47	100	98.567	99.072	96.07	97.069	96.921	97.1689	97.837	98.304	97.804	99.446	94.801	99.704	100	97.492	99.942	97.823	93.5738	94.079	91.7388	94.7289	100	95.817	100	96.974	97.875	99.92	97.902	99.131	98.25	96.919	98.074	93.34	96.845	96.178	98.305	94.945	97.595	97.632	91.7549
621		97.472	97.763	97.379	98.605	98.127	98.656	97.2584	99.513	100	98.548	99.071	96.049	97.139	96.963	97.1199	97.873	98.188	97.831	99.477	94.783	99.704	100	97.511	99.942	97.812	93.9098	94.15	91.8748	94.8289	100	95.958	100	97.008	97.976	99.909	97.92	99.117	98.275	96.991	98.1	93.381	96.838	96.214	98.316	95.045	97.587	97.69	91.8739
622		97.569	97.732	97.412	98.611	98.119	98.694	97.3179	99.557	100	98.517	99.067	96.027	97.203	97.012	97.0839	97.919	98.069	97.86	99.518	94.751	99.704	100	97.531	99.942	97.805	94.3078	94.221	92.0108	94.9249	100	96.108	100	97.06	98.078	99.9	97.937	99.097	98.301	97.056	98.129	93.412	96.832	96.244	98.334	95.163	97.575	97.754	91.9939
623		97.659	97.699	97.451	98.615	98.102	98.731	97.3784	99.601	100	98.48	99.062	96.005	97.263	97.064	97.0629	97.972	97.952	97.89	99.565	94.714	99.704	100	97.552	99.942	97.803	94.7328	94.293	92.1458	95.018	100	96.264	100	97.128	98.181	99.891	97.952	99.076	98.328	97.112	98.161	93.439	96.829	96.271	98.358	95.294	97.563	97.821	92.1109
624		97.735	97.67	97.495	98.618	98.08	98.765	97.4386	99.642	100	98.441	99.059	95.984	97.317	97.117	97.0569	98.03	97.841	97.925	99.615	94.682	99.704	100	97.577	99.942	97.808	95.1519	94.368	92.2788	95.109	100	96.426	100	97.205	98.285	99.883	97.967	99.057	98.355	97.158	98.195	93.468	96.828	96.298	98.388	95.43	97.556	97.887	92.2239
625		97.792	97.651	97.545	98.62	98.059	98.796	97.4968	99.681	100	98.407	99.06	95.965	97.368	97.168	97.0609	98.09	97.74	97.964	99.663	94.663	99.704	100	97.608	99.942	97.819	95.5289	94.446	92.4108	95.199	100	96.592	100	97.29	98.389	99.875	97.982	99.043	98.384	97.193	98.232	93.508	96.832	96.327	98.423	95.567	97.559	97.95	92.3299
626		97.822	97.648	97.6	98.62	98.043	98.822	97.5509	99.716	100	98.382	99.067	95.948	97.415	97.215	97.0699	98.149	97.654	98.01	99.704	94.669	99.704	100	97.646	99.942	97.839	95.8299	94.529	92.5399	95.289	100	96.76	100	97.376	98.494	99.865	98	99.039	98.413	97.216	98.27	93.564	96.841	96.36	98.463	95.699	97.578	98.007	92.4249
627		97.818	97.667	97.659	98.619	98.037	98.841	97.6007	99.746	100	98.372	99.084	95.935	97.458	97.255	97.0819	98.205	97.586	98.062	99.736	94.708	99.704	100	97.693	99.942	97.868	96.0219	94.618	92.6659	95.381	100	96.931	100	97.461	98.599	99.855	98.019	99.048	98.444	97.226	98.31	93.643	96.855	96.402	98.507	95.82	97.618	98.053	92.5079
628		97.777	97.713	97.722	98.618	98.046	98.854	97.6442	99.773	100	98.381	99.111	95.927	97.499	97.286	97.0909	98.255	97.538	98.122	99.754	94.788	99.704	100	97.75	99.942	97.907	96.0749	94.713	92.7879	95.475	100	97.102	100	97.54	98.705	99.842	98.042	99.073	98.475	97.221	98.352	93.751	96.876	96.454	98.555	95.924	97.681	98.088	92.5769
629		97.704	97.781	97.788	98.617	98.069	98.86	97.68	99.797	100	98.409	99.148	95.925	97.538	97.308	97.0929	98.296	97.506	98.188	99.759	94.904	99.704	100	97.816	99.942	97.955	96.0059	94.816	92.9049	95.571	100	97.272	100	97.612	98.812	99.826	98.069	99.112	98.506	97.204	98.395	93.884	96.904	96.514	98.606	96.012	97.766	98.112	92.6329
630		97.609	97.863	97.855	98.616	98.103	98.862	97.709	99.817	100	98.45	99.191	95.93	97.575	97.323	97.0849	98.326	97.483	98.257	99.754	95.045	99.704	100	97.888	99.942	98.01	95.8469	94.924	93.0179	95.668	100	97.439	100	97.677	98.918	99.807	98.1	99.161	98.537	97.182	98.439	94.034	96.939	96.582	98.66	96.083	97.864	98.128	92.6829
631		97.504	97.95	97.921	98.615	98.146	98.86	97.7334	99.836	100	98.502	99.238	95.942	97.61	97.333	97.0609	98.342	97.465	98.328	99.741	95.201	99.704	100	97.964	99.942	98.07	95.6309	95.036	93.1249	95.766	100	97.603	100	97.735	99.025	99.785	98.136	99.217	98.567	97.159	98.482	94.194	96.983	96.653	98.717	96.139	97.968	98.14	92.7299
632		97.398	98.033	97.985	98.617	98.194	98.856	97.7548	99.852	100	98.561	99.285	95.964	97.645	97.34	97.0179	98.344	97.446	98.397	99.723	95.362	99.704	100	98.039	99.942	98.132	95.3909	95.152	93.2259	95.864	100	97.763	100	97.785	99.133	99.762	98.175	99.275	98.594	97.14	98.524	94.357	97.034	96.727	98.776	96.181	98.073	98.149	92.7799
633		97.303	98.105	98.045	98.62	98.247	98.853	97.7739	99.867	100	98.623	99.33	95.994	97.68	97.344	96.9548	98.334	97.421	98.463	99.703	95.517	99.704	100	98.111	99.942	98.196	95.1599	95.271	93.3219	95.961	100	97.916	100	97.828	99.241	99.739	98.216	99.333	98.62	97.129	98.564	94.515	97.094	96.801	98.837	96.21	98.172	98.159	92.8359
634		97.23	98.157	98.099	98.626	98.3	98.85	97.7936	99.881	100	98.684	99.369	96.036	97.714	97.349	96.8768	98.316	97.384	98.522	99.684	95.655	99.704	100	98.178	99.942	98.258	94.9698	95.39	93.4099	96.056	100	98.061	100	97.862	99.349	99.718	98.258	99.385	98.641	97.132	98.602	94.661	97.162	96.872	98.9	96.226	98.256	98.174	92.9029
635		97.188	98.18	98.146	98.635	98.351	98.85	97.8157	99.895	100	98.741	99.4	96.09	97.75	97.354	96.7898	98.294	97.33	98.572	99.667	95.767	99.704	100	98.236	99.942	98.317	94.8538	95.51	93.4919	96.15	100	98.198	100	97.888	99.457	99.699	98.301	99.429	98.659	97.154	98.637	94.788	97.239	96.938	98.964	96.232	98.32	98.195	92.9869
636		97.187	98.166	98.183	98.648	98.398	98.855	97.8411	99.908	100	98.79	99.42	96.156	97.786	97.363	96.6978	98.271	97.253	98.611	99.655	95.842	99.704	100	98.283	99.942	98.372	94.8428	95.63	93.5659	96.24	100	98.326	100	97.906	99.566	99.685	98.343	99.461	98.672	97.199	98.667	94.888	97.325	96.998	99.029	96.228	98.358	98.226	93.0899
637		97.228	98.119	98.213	98.665	98.44	98.863	97.8708	99.922	100	98.831	99.43	96.235	97.824	97.376	96.6068	98.252	97.148	98.638	99.649	95.882	99.704	100	98.32	99.942	98.42	94.9378	95.747	93.6339	96.328	100	98.441	100	97.917	99.674	99.677	98.384	99.48	98.681	97.266	98.694	94.963	97.419	97.05	99.094	96.219	98.37	98.266	93.2129
638		97.303	98.046	98.236	98.686	98.475	98.876	97.9063	99.937	100	98.864	99.431	96.33	97.864	97.394	96.5208	98.238	97.011	98.657	99.648	95.898	99.704	100	98.35	99.942	98.462	95.1169	95.859	93.6979	96.412	100	98.545	100	97.926	99.783	99.676	98.422	99.488	98.687	97.349	98.718	95.019	97.516	97.097	99.157	96.209	98.363	98.314	93.3509
639		97.403	97.957	98.257	98.712	98.504	98.892	97.9481	99.954	100	98.89	99.427	96.44	97.907	97.418	96.4448	98.235	96.853	98.67	99.65	95.899	99.704	100	98.377	99.942	98.496	95.3609	95.966	93.7599	96.495	100	98.634	100	97.934	99.892	99.683	98.459	99.49	98.691	97.442	98.737	95.061	97.615	97.141	99.214	96.205	98.343	98.367	93.4989
640		97.521	97.86	98.276	98.743	98.526	98.911	97.9962	99.97	100	98.91	99.419	96.565	97.953	97.45	96.3858	98.246	96.685	98.678	99.655	95.896	99.704	100	98.404	99.942	98.524	95.6479	96.065	93.8239	96.575	100	98.708	100	97.947	100	99.698	98.494	99.486	98.696	97.54	98.753	95.095	97.713	97.181	99.265	96.213	98.318	98.423	93.6529
641		97.649	97.766	98.298	98.778	98.541	98.931	98.0507	99.985	100	98.925	99.412	96.702	98.002	97.49	96.3468	98.273	96.521	98.684	99.661	95.899	99.704	100	98.435	99.942	98.543	95.9579	96.153	93.8899	96.652	100	98.767	100	97.966	100	99.718	98.527	99.479	98.701	97.636	98.766	95.129	97.805	97.221	99.306	96.24	98.293	98.479	93.8079
642		97.781	97.682	98.324	98.818	98.548	98.954	98.1122	99.995	100	98.935	99.407	96.85	98.055	97.539	96.3318	98.318	96.373	98.69	99.667	95.917	99.704	100	98.474	99.942	98.554	96.2689	96.23	93.9629	96.728	100	98.809	100	97.995	100	99.739	98.559	99.471	98.709	97.725	98.776	95.167	97.889	97.262	99.336	96.29	98.275	98.534	93.9589
643		97.906	97.617	98.358	98.864	98.548	98.977	98.1784	100	100	98.943	99.406	97.008	98.111	97.599	96.3378	98.376	96.256	98.699	99.673	95.962	99.704	100	98.523	99.942	98.556	96.5609	96.293	94.0429	96.803	100	98.837	100	98.038	100	99.76	98.59	99.466	98.72	97.801	98.783	95.216	97.962	97.305	99.352	96.369	98.271	98.586	94.1009
644		98.019	97.582	98.4	98.914	98.539	99.001	98.2479	99.997	100	98.948	99.414	97.173	98.169	97.67	96.3618	98.443	96.181	98.712	99.676	96.042	99.704	100	98.587	99.942	98.549	96.8129	96.34	94.1339	96.876	100	98.853	100	98.098	100	99.777	98.621	99.465	98.737	97.858	98.788	95.282	98.02	97.352	99.353	96.485	98.288	98.631	94.2309
645		98.116	97.578	98.453	98.969	98.522	99.025	98.3185	99.984	100	98.952	99.429	97.343	98.227	97.75	96.4008	98.515	96.162	98.731	99.677	96.16	99.704	100	98.665	99.942	98.534	97.0149	96.373	94.2349	96.948	100	98.856	100	98.173	100	99.788	98.651	99.469	98.759	97.896	98.791	95.366	98.065	97.403	99.338	96.633	98.325	98.67	94.3469
646		98.199	97.603	98.512	99.027	98.5	99.05	98.3893	99.96	100	98.955	99.45	97.517	98.286	97.837	96.4518	98.588	96.212	98.752	99.676	96.305	99.704	100	98.751	99.942	98.515	97.1669	96.396	94.3439	97.02	100	98.85	100	98.261	100	99.791	98.681	99.478	98.786	97.918	98.793	95.464	98.102	97.457	99.313	96.804	98.379	98.703	94.4519
647		98.27	97.652	98.576	99.084	98.475	99.074	98.4592	99.924	100	98.96	99.476	97.693	98.343	97.926	96.5108	98.657	96.343	98.774	99.674	96.468	99.704	100	98.839	99.942	98.496	97.2719	96.414	94.4589	97.092	100	98.835	100	98.355	100	99.781	98.712	99.492	98.816	97.93	98.796	95.571	98.134	97.514	99.281	96.986	98.445	98.732	94.5499
648		98.331	97.722	98.641	99.14	98.449	99.1	98.5267	99.877	100	98.967	99.505	97.87	98.398	98.014	96.5748	98.719	96.567	98.796	99.671	96.64	99.704	100	98.923	99.942	98.481	97.3319	96.433	94.5759	97.167	100	98.812	100	98.45	100	99.759	98.742	99.511	98.85	97.937	98.802	95.684	98.168	97.573	99.248	97.166	98.516	98.758	94.6429
649		98.386	97.809	98.705	99.192	98.425	99.125	98.5899	99.823	100	98.977	99.535	98.044	98.45	98.095	96.6418	98.769	96.874	98.814	99.668	96.81	99.704	100	98.997	99.942	98.474	97.3479	96.456	94.6919	97.243	100	98.784	100	98.541	100	99.734	98.774	99.533	98.884	97.943	98.812	95.796	98.207	97.633	99.217	97.333	98.588	98.781	94.7359
650		98.436	97.909	98.765	99.238	98.406	99.152	98.6478	99.763	100	98.991	99.563	98.215	98.498	98.167	96.7068	98.803	97.24	98.828	99.664	96.968	99.704	100	99.056	99.942	98.479	97.3219	96.49	94.8059	97.323	100	98.75	100	98.622	100	99.734	98.807	99.558	98.92	97.953	98.827	95.905	98.259	97.692	99.194	97.476	98.656	98.803	94.8299
651		98.484	98.019	98.819	99.276	98.393	99.179	98.6992	99.7	100	99.012	99.589	98.381	98.541	98.226	96.7678	98.817	97.642	98.835	99.662	97.105	99.704	100	99.093	99.942	98.499	97.2569	96.539	94.9149	97.406	100	98.713	100	98.69	100	99.734	98.842	99.586	98.955	97.973	98.849	96.005	98.326	97.751	99.181	97.581	98.714	98.825	94.9309
652		98.533	98.133	98.862	99.303	98.389	99.207	98.743	99.636	100	99.038	99.61	98.539	98.578	98.266	96.8228	98.812	98.055	98.833	99.661	97.211	99.704	100	99.102	99.942	98.539	97.1539	96.607	95.0149	97.495	100	98.675	100	98.739	100	99.734	98.878	99.617	98.99	98.007	98.879	96.091	98.414	97.808	99.185	97.639	98.757	98.849	95.039
653		98.582	98.25	98.895	99.32	98.395	99.236	98.7781	99.574	100	99.072	99.626	98.689	98.608	98.288	96.8708	98.794	98.457	98.823	99.661	97.281	99.704	100	99.082	99.942	98.599	97.0189	96.698	95.1059	97.588	100	98.635	100	98.766	100	99.734	98.916	99.65	99.022	98.057	98.918	96.163	98.525	97.863	99.207	97.643	98.782	98.874	95.159
654		98.633	98.363	98.918	99.326	98.411	99.265	98.8042	99.515	100	99.111	99.635	98.827	98.632	98.296	96.9098	98.767	98.823	98.807	99.662	97.319	99.704	100	99.041	99.942	98.674	96.8689	96.805	95.1899	97.683	100	98.596	100	98.776	100	99.734	98.957	99.683	99.053	98.12	98.962	96.224	98.649	97.915	99.242	97.607	98.793	98.901	95.286
655		98.683	98.471	98.934	99.324	98.435	99.295	98.8226	99.462	100	99.153	99.64	98.953	98.652	98.297	96.9378	98.735	99.13	98.791	99.664	97.332	99.704	100	98.989	99.942	98.758	96.7219	96.925	95.2689	97.778	100	98.56	100	98.773	100	99.734	98.999	99.716	99.083	98.19	99.008	96.278	98.776	97.965	99.285	97.544	98.793	98.93	95.418
656		98.731	98.568	98.945	99.316	98.466	99.324	98.835	99.417	100	99.197	99.64	99.065	98.666	98.295	96.9548	98.703	99.355	98.778	99.666	97.324	99.704	100	98.934	99.942	98.844	96.5939	97.052	95.3449	97.869	100	98.527	100	98.764	100	99.734	99.042	99.748	99.112	98.264	99.052	96.331	98.898	98.012	99.332	97.467	98.787	98.962	95.552
657		98.776	98.651	98.953	99.303	98.503	99.354	98.844	99.382	100	99.239	99.636	99.161	98.677	98.297	96.9578	98.677	99.472	98.773	99.667	97.303	99.704	100	98.888	99.942	98.926	96.5029	97.181	95.4209	97.955	100	98.498	100	98.753	100	99.734	99.085	99.777	99.141	98.336	99.092	96.387	99.003	98.056	99.377	97.391	98.778	98.995	95.685
658		98.817	98.716	98.96	99.287	98.545	99.382	98.8517	99.359	100	99.279	99.629	99.238	98.684	98.309	96.9468	98.66	99.46	98.781	99.668	97.273	99.704	100	98.857	99.942	98.998	96.4659	97.306	95.4999	98.033	100	98.476	100	98.745	100	99.734	99.126	99.802	99.169	98.403	99.124	96.45	99.083	98.098	99.417	97.329	98.77	99.031	95.814
659		98.853	98.758	98.969	99.269	98.591	99.41	98.8594	99.347	100	99.314	99.618	99.296	98.688	98.335	96.9188	98.658	99.316	98.805	99.667	97.241	99.704	100	98.853	99.942	99.054	96.5009	97.422	95.5829	98.099	100	98.461	100	98.745	100	99.734	99.165	99.823	99.197	98.459	99.145	96.527	99.128	98.136	99.445	97.294	98.768	99.069	95.938
660		98.883	98.775	98.98	99.251	98.639	99.436	98.8694	99.344	100	99.343	99.605	99.332	98.69	98.383	96.8748	98.675	99.061	98.85	99.665	97.212	99.704	100	98.885	99.942	99.087	96.6249	97.524	95.6739	98.152	100	98.455	100	98.758	100	99.734	99.201	99.839	99.225	98.5	99.151	96.62	99.128	98.172	99.457	97.301	98.775	99.109	96.051
661		98.905	98.765	98.997	99.235	98.689	99.46	98.8844	99.346	100	99.363	99.59	99.35	98.69	98.456	96.8138	98.716	98.72	98.919	99.66	97.192	99.704	100	98.958	99.942	99.094	96.8459	97.609	95.7729	98.19	100	98.46	100	98.788	100	99.734	99.234	99.848	99.253	98.523	99.141	96.734	99.078	98.205	99.45	97.358	98.794	99.151	96.153
662		98.922	98.732	99.018	99.222	98.739	99.483	98.9058	99.353	100	99.376	99.574	99.349	98.689	98.548	96.7378	98.777	98.316	99.006	99.655	97.183	99.704	100	99.063	99.942	99.079	97.1429	97.676	95.8789	98.216	100	98.475	100	98.831	100	99.734	99.261	99.851	99.281	98.531	99.119	96.862	98.988	98.237	99.426	97.458	98.824	99.194	96.245
663		98.933	98.685	99.044	99.212	98.789	99.505	98.9349	99.362	100	99.384	99.56	99.332	98.687	98.653	96.6498	98.855	97.873	99.105	99.65	97.186	99.704	100	99.188	99.942	99.05	97.4849	97.729	95.9909	98.236	100	98.501	100	98.881	100	99.734	99.284	99.851	99.309	98.529	99.091	97	98.874	98.268	99.391	97.588	98.863	99.237	96.329
664		98.941	98.633	99.074	99.207	98.837	99.524	98.974	99.371	100	99.387	99.549	99.3	98.685	98.766	96.5518	98.945	97.415	99.21	99.647	97.203	99.704	100	99.323	99.942	99.015	97.8399	97.769	96.1049	98.253	100	98.536	100	98.934	100	99.734	99.304	99.849	99.334	98.522	99.065	97.139	98.75	98.3	99.35	97.735	98.91	99.279	96.406
665		98.946	98.582	99.108	99.209	98.883	99.542	99.0248	99.378	100	99.389	99.543	99.256	98.684	98.878	96.4458	99.042	96.964	99.314	99.648	97.236	99.704	100	99.453	99.942	98.98	98.1799	97.8	96.2199	98.273	100	98.58	100	98.984	100	99.734	99.322	99.846	99.357	98.514	99.045	97.274	98.631	98.335	99.306	97.888	98.963	99.317	96.479
666		98.951	98.54	99.145	99.217	98.925	99.558	99.088	99.38	100	99.389	99.543	99.2	98.684	98.984	96.3338	99.141	96.545	99.411	99.653	97.285	99.704	100	99.568	99.942	98.954	98.472	97.823	96.3339	98.3	100	98.633	100	99.027	100	99.734	99.337	99.843	99.377	98.51	99.038	97.398	98.531	98.374	99.266	98.034	99.021	99.352	96.549
667		98.956	98.516	99.184	99.233	98.964	99.573	99.1646	99.375	100	99.39	99.552	99.135	98.687	99.076	96.2188	99.238	96.181	99.495	99.664	97.353	99.704	100	99.655	99.942	98.942	98.688	97.841	96.4429	98.339	100	98.694	100	99.056	100	99.734	99.352	99.843	99.394	98.514	99.051	97.505	98.465	98.418	99.232	98.161	99.081	99.382	96.618
668		98.963	98.517	99.226	99.258	98.997	99.585	99.2502	99.363	100	99.394	99.571	99.062	98.692	99.148	96.1008	99.329	95.896	99.558	99.684	97.441	99.704	100	99.702	99.942	98.954	98.796	97.855	96.5469	98.394	100	98.763	100	99.068	100	99.734	99.367	99.846	99.405	98.533	99.089	97.587	98.448	98.469	99.211	98.256	99.143	99.406	96.689
669		98.973	98.549	99.27	99.293	99.024	99.596	99.3431	99.345	100	99.401	99.601	98.983	98.701	99.195	95.9848	99.408	95.704	99.596	99.712	97.55	99.704	100	99.7	99.942	98.994	98.772	97.869	96.6419	98.47	100	98.838	100	99.057	100	99.734	99.382	99.854	99.412	98.568	99.158	97.64	98.492	98.528	99.206	98.309	99.203	99.423	96.762
670		98.988	98.608	99.315	99.336	99.045	99.605	99.4377	99.321	100	99.413	99.64	98.899	98.714	99.219	95.8748	99.47	95.593	99.61	99.747	97.674	99.704	100	99.653	99.942	99.059	98.633	97.884	96.7309	98.564	100	98.92	100	99.026	100	99.734	99.399	99.867	99.415	98.621	99.252	97.667	98.59	98.592	99.217	98.325	99.262	99.433	96.839
671		99.007	98.686	99.359	99.385	99.063	99.613	99.5306	99.292	100	99.428	99.685	98.812	98.732	99.225	95.7798	99.514	95.552	99.607	99.786	97.809	99.704	100	99.572	99.942	99.143	98.415	97.902	96.8139	98.668	100	99.008	100	98.98	100	99.734	99.416	99.882	99.415	98.688	99.361	97.675	98.728	98.661	99.242	98.311	99.318	99.441	96.92
672		99.034	98.773	99.402	99.437	99.077	99.62	99.6169	99.26	100	99.446	99.731	98.725	98.755	99.22	95.7128	99.539	95.566	99.592	99.826	97.946	99.704	100	99.469	99.942	99.237	98.1519	97.926	96.8949	98.779	100	99.101	100	98.924	100	99.734	99.435	99.899	99.414	98.768	99.475	97.671	98.89	98.731	99.278	98.279	99.371	99.446	97.005
673		99.068	98.86	99.442	99.491	99.09	99.627	99.6921	99.224	100	99.467	99.776	98.637	98.785	99.209	95.6808	99.548	95.621	99.571	99.864	98.08	99.704	100	99.354	99.942	99.334	97.8799	97.958	96.9759	98.89	100	99.199	100	98.863	100	99.734	99.455	99.917	99.415	98.858	99.586	97.661	99.063	98.8	99.325	98.237	99.419	99.452	97.095
674		99.111	98.94	99.479	99.544	99.101	99.634	99.7519	99.187	100	99.491	99.814	98.552	98.822	99.197	95.6958	99.544	95.705	99.548	99.898	98.204	99.704	100	99.24	99.942	99.427	97.6339	98	97.0579	98.994	100	99.3	100	98.803	100	99.734	99.475	99.934	99.417	98.955	99.682	97.654	99.231	98.866	99.379	98.195	99.462	99.462	97.188
675		99.165	99.002	99.51	99.594	99.113	99.641	99.7914	99.148	100	99.517	99.844	98.47	98.865	99.192	95.7668	99.529	95.804	99.53	99.924	98.31	99.704	100	99.137	99.942	99.509	97.4489	98.054	97.1429	99.088	100	99.406	100	98.748	100	99.734	99.496	99.948	99.424	99.057	99.756	97.655	99.38	98.925	99.438	98.163	99.499	99.476	97.287
676		99.229	99.038	99.536	99.637	99.127	99.649	99.8074	99.11	100	99.546	99.86	98.394	98.913	99.197	95.9038	99.505	95.904	99.522	99.939	98.393	99.704	100	99.056	99.942	99.572	97.3609	98.122	97.2349	99.164	100	99.514	100	98.703	100	99.734	99.517	99.959	99.437	99.162	99.796	97.672	99.495	98.977	99.501	98.15	99.529	99.498	97.39
677		99.306	99.04	99.554	99.673	99.143	99.658	99.7941	99.072	100	99.575	99.859	98.326	98.965	99.22	96.1168	99.476	95.993	99.529	99.941	98.445	99.704	100	99.008	99.942	99.609	97.4019	98.207	97.3339	99.217	100	99.625	100	98.673	100	99.734	99.538	99.965	99.456	99.268	99.794	97.711	99.562	99.017	99.566	98.165	99.552	99.529	97.499
678		99.394	99.009	99.566	99.701	99.162	99.668	99.7499	99.035	100	99.607	99.843	98.266	99.019	99.259	96.4168	99.442	96.056	99.552	99.931	98.47	99.704	100	98.995	99.942	99.62	97.5699	98.306	97.4409	99.247	100	99.737	100	98.659	100	99.734	99.559	99.967	99.483	99.371	99.753	97.774	99.581	99.047	99.63	98.209	99.568	99.568	97.612
679		99.487	98.956	99.574	99.723	99.185	99.679	99.6774	99.001	100	99.639	99.815	98.215	99.075	99.311	96.8018	99.407	96.083	99.587	99.911	98.475	99.704	100	99.011	99.942	99.611	97.8349	98.417	97.553	99.26	100	99.851	100	98.658	100	99.734	99.58	99.965	99.515	99.471	99.684	97.859	99.562	99.07	99.693	98.278	99.579	99.615	97.728
680		99.583	98.889	99.58	99.739	99.21	99.691	99.5855	98.971	100	99.672	99.781	98.172	99.131	99.372	97.2499	99.373	96.076	99.629	99.884	98.468	99.704	100	99.052	99.942	99.588	98.1679	98.535	97.668	99.261	100	99.966	100	98.669	100	99.734	99.601	99.96	99.55	99.564	99.598	97.962	99.516	99.089	99.753	98.367	99.588	99.665	97.847
681		99.676	98.818	99.587	99.753	99.238	99.703	99.4832	98.945	100	99.705	99.744	98.138	99.186	99.438	97.7339	99.342	96.04	99.677	99.853	98.457	99.704	100	99.112	99.942	99.556	98.538	98.658	97.782	99.253	100	100	100	98.687	100	99.734	99.621	99.955	99.587	99.647	99.507	98.083	99.451	99.106	99.809	98.471	99.596	99.717	97.967
682		99.763	98.753	99.597	99.765	99.27	99.716	99.3822	98.925	100	99.738	99.71	98.112	99.239	99.505	98.2299	99.313	95.981	99.725	99.822	98.45	99.704	100	99.187	99.942	99.52	98.918	98.782	97.895	99.242	100	100	100	98.711	100	99.734	99.642	99.949	99.624	99.719	99.422	98.217	99.38	99.123	99.86	98.586	99.606	99.767	98.086
683		99.84	98.703	99.612	99.778	99.304	99.729	99.291	98.91	100	99.77	99.681	98.092	99.288	99.568	98.7109	99.284	95.906	99.771	99.794	98.456	99.704	100	99.271	99.942	99.487	99.276	98.903	98.003	99.233	100	100	100	98.739	100	99.734	99.662	99.944	99.66	99.778	99.355	98.364	99.311	99.145	99.905	98.706	99.62	99.815	98.204
684		99.902	98.678	99.634	99.792	99.341	99.741	99.2197	98.903	100	99.801	99.663	98.08	99.333	99.624	99.151	99.255	95.819	99.81	99.771	98.482	99.704	100	99.359	99.942	99.461	99.583	99.017	98.105	99.23	100	100	100	98.767	100	99.734	99.682	99.942	99.692	99.82	99.318	98.519	99.256	99.173	99.941	98.827	99.64	99.857	98.319
685		99.945	98.686	99.667	99.81	99.381	99.754	99.1783	98.903	100	99.831	99.66	98.074	99.373	99.668	99.525	99.225	95.727	99.839	99.757	98.536	99.704	100	99.446	99.942	99.449	99.81	99.122	98.197	99.239	100	100	100	98.794	100	99.734	99.702	99.942	99.719	99.844	99.32	98.682	99.224	99.211	99.969	98.944	99.667	99.89	98.431
686		99.969	98.731	99.709	99.832	99.424	99.766	99.1736	98.913	100	99.859	99.673	98.074	99.406	99.701	99.807	99.193	95.636	99.857	99.752	98.62	99.704	100	99.529	99.942	99.452	99.945	99.215	98.281	99.26	100	100	100	98.818	100	99.734	99.722	99.947	99.741	99.85	99.365	98.848	99.219	99.258	99.988	99.055	99.703	99.915	98.539
687		99.977	98.807	99.758	99.856	99.468	99.777	99.2101	98.932	100	99.885	99.699	98.08	99.433	99.723	99.971	99.157	95.55	99.866	99.756	98.729	99.704	100	99.607	99.942	99.468	100	99.298	98.358	99.293	100	100	100	98.842	100	99.734	99.742	99.954	99.758	99.843	99.443	99.015	99.237	99.314	99.998	99.159	99.744	99.932	98.644
688		99.972	98.906	99.81	99.882	99.514	99.789	99.2913	98.961	100	99.909	99.735	98.091	99.455	99.737	100	99.118	95.477	99.868	99.767	98.855	99.704	100	99.68	99.942	99.496	99.987	99.372	98.433	99.335	100	100	100	98.87	100	99.734	99.761	99.962	99.772	99.825	99.542	99.179	99.275	99.376	100	99.256	99.789	99.943	98.746
689		99.959	99.021	99.861	99.908	99.56	99.801	99.4217	98.999	100	99.931	99.777	98.106	99.47	99.746	99.907	99.073	95.421	99.866	99.784	98.992	99.704	100	99.746	99.942	99.532	99.919	99.439	98.509	99.385	100	100	100	98.902	100	99.734	99.781	99.972	99.784	99.802	99.652	99.336	99.328	99.442	99.994	99.348	99.835	99.949	98.846
690		99.941	99.146	99.909	99.933	99.607	99.814	99.6049	99.043	100	99.95	99.822	98.126	99.479	99.752	99.718	99.022	95.383	99.861	99.804	99.135	99.704	100	99.805	99.942	99.574	99.808	99.5	98.589	99.44	100	100	100	98.942	100	99.734	99.8	99.981	99.795	99.778	99.763	99.482	99.391	99.509	99.981	99.432	99.879	99.952	98.946
691		99.922	99.275	99.95	99.956	99.653	99.827	99.8415	99.091	100	99.966	99.866	98.149	99.481	99.758	99.456	98.966	95.359	99.857	99.827	99.277	99.704	100	99.857	99.942	99.621	99.667	99.556	98.677	99.499	100	100	100	98.992	100	99.734	99.82	99.99	99.806	99.756	99.863	99.614	99.461	99.576	99.962	99.511	99.919	99.952	99.045
692		99.905	99.399	99.981	99.974	99.698	99.842	99.9592	99.142	100	99.979	99.907	98.176	99.478	99.767	99.144	98.907	95.349	99.855	99.85	99.41	99.704	100	99.901	99.942	99.669	99.508	99.609	98.775	99.559	100	100	100	99.054	100	99.734	99.84	99.996	99.818	99.742	99.942	99.728	99.534	99.641	99.938	99.584	99.953	99.953	99.146
693		99.895	99.513	99.998	99.988	99.741	99.858	99.9853	99.194	100	99.989	99.941	98.205	99.467	99.78	98.8069	98.849	95.347	99.857	99.873	99.53	99.704	100	99.936	99.942	99.716	99.344	99.66	98.888	99.619	100	100	100	99.131	100	99.734	99.859	100	99.833	99.739	99.99	99.82	99.605	99.7	99.908	99.65	99.978	99.954	99.247
694		99.893	99.611	100	99.997	99.782	99.876	99.9983	99.244	100	99.995	99.966	98.237	99.45	99.799	98.4689	98.794	95.353	99.866	99.895	99.632	99.704	100	99.961	99.942	99.761	99.184	99.71	99.016	99.677	100	100	100	99.225	100	99.734	99.879	100	99.851	99.75	100	99.89	99.671	99.755	99.875	99.711	99.994	99.957	99.351
695		99.899	99.697	99.988	100	99.821	99.894	100	99.292	100	99.999	99.984	98.271	99.427	99.824	98.1519	98.746	95.364	99.88	99.914	99.718	99.704	100	99.98	99.942	99.804	99.028	99.759	99.159	99.734	100	100	100	99.333	100	99.734	99.899	99.997	99.871	99.773	99.977	99.939	99.732	99.803	99.837	99.767	100	99.961	99.457
696		99.912	99.771	99.964	99.999	99.859	99.914	99.991	99.335	100	100	99.994	98.307	99.398	99.854	97.8809	98.708	95.376	99.899	99.933	99.79	99.704	100	99.991	99.942	99.846	98.875	99.808	99.314	99.789	100	100	100	99.452	100	99.734	99.919	99.991	99.894	99.806	99.925	99.971	99.79	99.848	99.796	99.818	99.998	99.967	99.564
697		99.929	99.836	99.932	99.995	99.895	99.935	99.9699	99.371	100	99.999	99.999	98.343	99.37	99.887	97.6779	98.683	95.387	99.921	99.951	99.852	99.704	100	99.997	99.942	99.885	98.725	99.857	99.477	99.843	100	100	100	99.581	100	99.734	99.939	99.984	99.919	99.848	99.852	99.99	99.846	99.889	99.753	99.867	99.991	99.974	99.672
698		99.951	99.895	99.893	99.988	99.931	99.956	99.9328	99.399	100	99.997	100	98.381	99.346	99.923	97.5419	98.674	95.394	99.946	99.967	99.906	99.704	100	100	99.942	99.924	98.578	99.905	99.648	99.896	100	100	100	99.717	100	99.734	99.959	99.975	99.945	99.895	99.762	99.998	99.899	99.927	99.708	99.912	99.979	99.983	99.781
699		99.975	99.949	99.849	99.98	99.966	99.978	99.891	99.42	100	99.993	99.998	98.42	99.333	99.961	97.4599	98.683	95.396	99.972	99.984	99.954	99.704	100	100	99.942	99.962	98.431	99.952	99.824	99.949	100	100	100	99.858	100	99.734	99.98	99.965	99.972	99.947	99.66	100	99.95	99.964	99.662	99.957	99.965	99.991	99.891
700		100	100	99.803	99.971	100	100	99.8472	99.435	100	99.99	99.995	98.459	99.335	100	97.4219	98.715	95.39	100	100	100	99.704	100	99.998	99.942	100	98.2869	100	100	100	100	100	100	100	100	99.734	100	99.955	100	100	99.554	99.998	100	100	99.616	100	99.949	100	100
701		100	100	99.803	99.971	100	100	99.8472	99.445	100	99.99	99.995	98.5	99.358	100	97.4139	98.767	95.378	100	100	100	99.704	100	99.998	99.942	100	98.2869	100	100	100	100	100	100	100	100	99.734	100	99.955	100	100	99.554	99.998	100	100	99.616	100	99.949	100	100
702		100	100	99.803	99.971	100	100	99.8472	99.45	100	99.99	99.995	98.541	99.407	100	97.4259	98.834	95.361	100	100	100	99.704	100	99.998	99.942	100	98.2869	100	100	100	100	100	100	100	100	99.734	100	99.955	100	100	99.554	99.998	100	100	99.616	100	99.949	100	100
703		100	100	99.803	99.971	100	100	99.8472	99.452	100	99.99	99.995	98.583	99.488	100	97.4449	98.913	95.34	100	100	100	99.704	100	99.998	99.942	100	98.2869	100	100	100	100	100	100	100	100	99.734	100	99.955	100	100	99.554	99.998	100	100	99.616	100	99.949	100	100
704		100	100	99.803	99.971	100	100	99.8472	99.45	100	99.99	99.995	98.626	99.604	100	97.4589	98.997	95.315	100	100	100	99.704	100	99.998	99.942	100	98.2869	100	100	100	100	100	100	100	100	99.734	100	99.955	100	100	99.554	99.998	100	100	99.616	100	99.949	100	100
705		100	100	99.803	99.971	100	100	99.8472	99.447	100	99.99	99.995	98.669	99.759	100	97.4559	99.084	95.289	100	100	100	99.704	100	99.998	99.942	100	98.2869	100	100	100	100	100	100	100	100	99.734	100	99.955	100	100	99.554	99.998	100	100	99.616	100	99.949	100	100
706		100	100	99.803	99.971	100	100	99.8472	99.442	100	99.99	99.995	98.713	99.94	100	97.4249	99.167	95.261	100	100	100	99.704	100	99.998	99.942	100	98.2869	100	100	100	100	100	100	100	100	99.734	100	99.955	100	100	99.554	99.998	100	100	99.616	100	99.949	100	100
707		100	100	99.803	99.971	100	100	99.8472	99.441	100	99.99	99.995	98.757	100	100	97.3629	99.242	95.234	100	100	100	99.704	100	99.998	99.942	100	98.2869	100	100	100	100	100	100	100	100	99.734	100	99.955	100	100	99.554	99.998	100	100	99.616	100	99.949	100	100
708		100	100	99.803	99.971	100	100	99.8472	99.441	100	99.99	99.995	98.801	100	100	97.2759	99.304	95.207	100	100	100	99.704	100	99.998	99.942	100	98.2869	100	100	100	100	100	100	100	100	99.734	100	99.955	100	100	99.554	99.998	100	100	99.616	100	99.949	100	100
709		100	100	99.803	99.971	100	100	99.8472	99.441	100	99.99	99.995	98.846	100	100	97.1709	99.349	95.183	100	100	100	99.704	100	99.998	99.942	100	98.2869	100	100	100	100	100	100	100	100	99.734	100	99.955	100	100	99.554	99.998	100	100	99.616	100	99.949	100	100
710		100	100	99.803	99.971	100	100	99.8472	99.441	100	99.99	99.995	98.891	100	100	97.0529	99.372	95.161	100	100	100	99.704	100	99.998	99.942	100	98.2869	100	100	100	100	100	100	100	100	99.734	100	99.955	100	100	99.554	99.998	100	100	99.616	100	99.949	100	100
711		100	100	99.803	99.971	100	100	99.8472	99.441	100	99.99	99.995	98.936	100	100	96.9298	99.377	95.142	100	100	100	99.704	100	99.998	99.942	100	98.2869	100	100	100	100	100	100	100	100	99.734	100	99.955	100	100	99.554	99.998	100	100	99.616	100	99.949	100	100
712		100	100	99.803	99.971	100	100	99.8472	99.441	100	99.99	99.995	98.981	100	100	96.8068	99.367	95.125	100	100	100	99.704	100	99.998	99.942	100	98.2869	100	100	100	100	100	100	100	100	99.734	100	99.955	100	100	99.554	99.998	100	100	99.616	100	99.949	100	100
713		100	100	99.803	99.971	100	100	99.8472	99.441	100	99.99	99.995	99.025	100	100	96.6908	99.347	95.111	100	100	100	99.704	100	99.998	99.942	100	98.2869	100	100	100	100	100	100	100	100	99.734	100	99.955	100	100	99.554	99.998	100	100	99.616	100	99.949	100	100
714		100	100	99.803	99.971	100	100	99.8472	99.441	100	99.99	99.995	99.07	100	100	96.5878	99.324	95.099	100	100	100	99.704	100	99.998	99.942	100	98.2869	100	100	100	100	100	100	100	100	99.734	100	99.955	100	100	99.554	99.998	100	100	99.616	100	99.949	100	100
715		100	100	99.803	99.971	100	100	99.8472	99.441	100	99.99	99.995	99.115	100	100	96.5048	99.301	95.089	100	100	100	99.704	100	99.998	99.942	100	98.2869	100	100	100	100	100	100	100	100	99.734	100	99.955	100	100	99.554	99.998	100	100	99.616	100	99.949	100	100
716		100	100	99.803	99.971	100	100	99.8472	99.441	100	99.99	99.995	99.159	100	100	96.4438	99.284	95.082	100	100	100	99.704	100	99.998	99.942	100	98.2869	100	100	100	100	100	100	100	100	99.734	100	99.955	100	100	99.554	99.998	100	100	99.616	100	99.949	100	100
717		100	100	99.803	99.971	100	100	99.8472	99.441	100	99.99	99.995	99.203	100	100	96.4018	99.278	95.075	100	100	100	99.704	100	99.998	99.942	100	98.2869	100	100	100	100	100	100	100	100	99.734	100	99.955	100	100	99.554	99.998	100	100	99.616	100	99.949	100	100
718		100	100	99.803	99.971	100	100	99.8472	99.441	100	99.99	99.995	99.246	100	100	96.3728	99.288	95.071	100	100	100	99.704	100	99.998	99.942	100	98.2869	100	100	100	100	100	100	100	100	99.734	100	99.955	100	100	99.554	99.998	100	100	99.616	100	99.949	100	100
719		100	100	99.803	99.971	100	100	99.8472	99.441	100	99.99	99.995	99.289	100	100	96.3538	99.318	95.068	100	100	100	99.704	100	99.998	99.942	100	98.2869	100	100	100	100	100	100	100	100	99.734	100	99.955	100	100	99.554	99.998	100	100	99.616	100	99.949	100	100
720		100	100	99.803	99.971	100	100	99.8472	99.441	100	99.99	99.995	99.332	100	100	96.3388	99.373	95.067	100	100	100	99.704	100	99.998	99.942	100	98.2869	100	100	100	100	100	100	100	100	99.734	100	99.955	100	100	99.554	99.998	100	100	99.616	100	99.949	100	100
721		100	100	99.803	99.971	100	100	99.8472	99.441	100	99.99	99.995	99.374	100	100	96.3248	99.448	95.067	100	100	100	99.704	100	99.998	99.942	100	98.2869	100	100	100	100	100	100	100	100	99.734	100	99.955	100	100	99.554	99.998	100	100	99.616	100	99.949	100	100
722		100	100	99.803	99.971	100	100	99.8472	99.441	100	99.99	99.995	99.415	100	100	96.3058	99.536	95.068	100	100	100	99.704	100	99.998	99.942	100	98.2869	100	100	100	100	100	100	100	100	99.734	100	99.955	100	100	99.554	99.998	100	100	99.616	100	99.949	100	100
723		100	100	99.803	99.971	100	100	99.8472	99.441	100	99.99	99.995	99.456	100	100	96.2788	99.631	95.071	100	100	100	99.704	100	99.998	99.942	100	98.2869	100	100	100	100	100	100	100	100	99.734	100	99.955	100	100	99.554	99.998	100	100	99.616	100	99.949	100	100
724		100	100	99.803	99.971	100	100	99.8472	99.441	100	99.99	99.995	99.497	100	100	96.2378	99.727	95.075	100	100	100	99.704	100	99.998	99.942	100	98.2869	100	100	100	100	100	100	100	100	99.734	100	99.955	100	100	99.554	99.998	100	100	99.616	100	99.949	100	100
725		100	100	99.803	99.971	100	100	99.8472	99.441	100	99.99	99.995	99.537	100	100	96.1808	99.818	95.081	100	100	100	99.704	100	99.998	99.942	100	98.2869	100	100	100	100	100	100	100	100	99.734	100	99.955	100	100	99.554	99.998	100	100	99.616	100	99.949	100	100
726		100	100	99.803	99.971	100	100	99.8472	99.441	100	99.99	99.995	99.577	100	100	96.1168	99.897	95.089	100	100	100	99.704	100	99.998	99.942	100	98.2869	100	100	100	100	100	100	100	100	99.734	100	99.955	100	100	99.554	99.998	100	100	99.616	100	99.949	100	100
727		100	100	99.803	99.971	100	100	99.8472	99.441	100	99.99	99.995	99.616	100	100	96.0548	99.958	95.099	100	100	100	99.704	100	99.998	99.942	100	98.2869	100	100	100	100	100	100	100	100	99.734	100	99.955	100	100	99.554	99.998	100	100	99.616	100	99.949	100	100
728		100	100	99.803	99.971	100	100	99.8472	99.441	100	99.99	99.995	99.655	100	100	96.0048	99.994	95.11	100	100	100	99.704	100	99.998	99.942	100	98.2869	100	100	100	100	100	100	100	100	99.734	100	99.955	100	100	99.554	99.998	100	100	99.616	100	99.949	100	100
729		100	100	99.803	99.971	100	100	99.8472	99.441	100	99.99	99.995	99.694	100	100	95.9758	100	95.123	100	100	100	99.704	100	99.998	99.942	100	98.2869	100	100	100	100	100	100	100	100	99.734	100	99.955	100	100	99.554	99.998	100	100	99.616	100	99.949	100	100
730		100	100	99.803	99.971	100	100	99.8472	99.441	100	99.99	99.995	99.733	100	100	95.9778	99.973	95.138	100	100	100	99.704	100	99.998	99.942	100	98.2869	100	100	100	100	100	100	100	100	99.734	100	99.955	100	100	99.554	99.998	100	100	99.616	100	99.949	100	100
731		100	100	99.803	99.971	100	100	99.8472	99.441	100	99.99	99.995	99.771	100	100	96.0208	99.916	95.154	100	100	100	99.704	100	99.998	99.942	100	98.2869	100	100	100	100	100	100	100	100	99.734	100	99.955	100	100	99.554	99.998	100	100	99.616	100	99.949	100	100
732		100	100	99.803	99.971	100	100	99.8472	99.441	100	99.99	99.995	99.81	100	100	96.1138	99.836	95.169	100	100	100	99.704	100	99.998	99.942	100	98.2869	100	100	100	100	100	100	100	100	99.734	100	99.955	100	100	99.554	99.998	100	100	99.616	100	99.949	100	100
733		100	100	99.803	99.971	100	100	99.8472	99.441	100	99.99	99.995	99.848	100	100	96.2678	99.739	95.183	100	100	100	99.704	100	99.998	99.942	100	98.2869	100	100	100	100	100	100	100	100	99.734	100	99.955	100	100	99.554	99.998	100	100	99.616	100	99.949	100	100
734		100	100	99.803	99.971	100	100	99.8472	99.441	100	99.99	99.995	99.886	100	100	96.4888	99.631	95.194	100	100	100	99.704	100	99.998	99.942	100	98.2869	100	100	100	100	100	100	100	100	99.734	100	99.955	100	100	99.554	99.998	100	100	99.616	100	99.949	100	100
735		100	100	99.803	99.971	100	100	99.8472	99.441	100	99.99	99.995	99.924	100	100	96.7648	99.517	95.201	100	100	100	99.704	100	99.998	99.942	100	98.2869	100	100	100	100	100	100	100	100	99.734	100	99.955	100	100	99.554	99.998	100	100	99.616	100	99.949	100	100
736		100	100	99.803	99.971	100	100	99.8472	99.441	100	99.99	99.995	99.961	100	100	97.0759	99.404	95.203	100	100	100	99.704	100	99.998	99.942	100	98.2869	100	100	100	100	100	100	100	100	99.734	100	99.955	100	100	99.554	99.998	100	100	99.616	100	99.949	100	100
737		100	100	99.803	99.971	100	100	99.8472	99.441	100	99.99	99.995	99.999	100	100	97.4009	99.297	95.198	100	100	100	99.704	100	99.998	99.942	100	98.2869	100	100	100	100	100	100	100	100	99.734	100	99.955	100	100	99.554	99.998	100	100	99.616	100	99.949	100	100
738		100	100	99.803	99.971	100	100	99.8472	99.441	100	99.99	99.995	100	100	100	97.7179	99.202	95.185	100	100	100	99.704	100	99.998	99.942	100	98.2869	100	100	100	100	100	100	100	100	99.734	100	99.955	100	100	99.554	99.998	100	100	99.616	100	99.949	100	100
739		100	100	99.803	99.971	100	100	99.8472	99.441	100	99.99	99.995	100	100	100	98.0079	99.125	95.162	100	100	100	99.704	100	99.998	99.942	100	98.2869	100	100	100	100	100	100	100	100	99.734	100	99.955	100	100	99.554	99.998	100	100	99.616	100	99.949	100	100
740		100	100	99.803	99.971	100	100	99.8472	99.441	100	99.99	99.995	100	100	100	98.2489	99.067	95.129	100	100	100	99.704	100	99.998	99.942	100	98.2869	100	100	100	100	100	100	100	100	99.734	100	99.955	100	100	99.554	99.998	100	100	99.616	100	99.949	100	100
741		100	100	99.803	99.971	100	100	99.8472	99.441	100	99.99	99.995	100	100	100	98.4219	99.022	95.087	100	100	100	99.704	100	99.998	99.942	100	98.2869	100	100	100	100	100	100	100	100	99.734	100	99.955	100	100	99.554	99.998	100	100	99.616	100	99.949	100	100
742		100	100	99.803	99.971	100	100	99.8472	99.441	100	99.99	99.995	100	100	100	98.5039	98.984	95.039	100	100	100	99.704	100	99.998	99.942	100	98.2869	100	100	100	100	100	100	100	100	99.734	100	99.955	100	100	99.554	99.998	100	100	99.616	100	99.949	100	100
743		100	100	99.803	99.971	100	100	99.8472	99.441	100	99.99	99.995	100	100	100	98.4769	98.947	94.988	100	100	100	99.704	100	99.998	99.942	100	98.2869	100	100	100	100	100	100	100	100	99.734	100	99.955	100	100	99.554	99.998	100	100	99.616	100	99.949	100	100
744		100	100	99.803	99.971	100	100	99.8472	99.441	100	99.99	99.995	100	100	100	98.3399	98.905	94.937	100	100	100	99.704	100	99.998	99.942	100	98.2869	100	100	100	100	100	100	100	100	99.734	100	99.955	100	100	99.554	99.998	100	100	99.616	100	99.949	100	100
745		100	100	99.803	99.971	100	100	99.8472	99.441	100	99.99	99.995	100	100	100	98.1079	98.85	94.891	100	100	100	99.704	100	99.998	99.942	100	98.2869	100	100	100	100	100	100	100	100	99.734	100	99.955	100	100	99.554	99.998	100	100	99.616	100	99.949	100	100
746		100	100	99.803	99.971	100	100	99.8472	99.441	100	99.99	99.995	100	100	100	97.7969	98.778	94.852	100	100	100	99.704	100	99.998	99.942	100	98.2869	100	100	100	100	100	100	100	100	99.734	100	99.955	100	100	99.554	99.998	100	100	99.616	100	99.949	100	100
747		100	100	99.803	99.971	100	100	99.8472	99.441	100	99.99	99.995	100	100	100	97.4219	98.682	94.825	100	100	100	99.704	100	99.998	99.942	100	98.2869	100	100	100	100	100	100	100	100	99.734	100	99.955	100	100	99.554	99.998	100	100	99.616	100	99.949	100	100
748		100	100	99.803	99.971	100	100	99.8472	99.441	100	99.99	99.995	100	100	100	97.0009	98.561	94.812	100	100	100	99.704	100	99.998	99.942	100	98.2869	100	100	100	100	100	100	100	100	99.734	100	99.955	100	100	99.554	99.998	100	100	99.616	100	99.949	100	100
749		100	100	99.803	99.971	100	100	99.8472	99.441	100	99.99	99.995	100	100	100	96.5468	98.487	94.817	100	100	100	99.704	100	99.998	99.942	100	98.2869	100	100	100	100	100	100	100	100	99.734	100	99.955	100	100	99.554	99.998	100	100	99.616	100	99.949	100	100
750		100	100	99.803	99.971	100	100	99.8472	99.441	100	99.99	99.995	100	100	100	96.0828	98.487	94.843	100	100	100	99.704	100	99.998	99.942	100	98.2869	100	100	100	100	100	100	100	100	99.734	100	99.955	100	100	99.554	99.998	100	100	99.616	100	99.949	100	100
751		100	100	99.803	99.971	100	100	99.8472	99.441	100	99.99	99.995	100	100	100	96.0828	98.487	94.892	100	100	100	99.704	100	99.998	99.942	100	98.2869	100	100	100	100	100	100	100	100	99.734	100	99.955	100	100	99.554	99.998	100	100	99.616	100	99.949	100	100
752		100	100	99.803	99.971	100	100	99.8472	99.441	100	99.99	99.995	100	100	100	96.0828	98.487	94.959	100	100	100	99.704	100	99.998	99.942	100	98.2869	100	100	100	100	100	100	100	100	99.734	100	99.955	100	100	99.554	99.998	100	100	99.616	100	99.949	100	100
753		100	100	99.803	99.971	100	100	99.8472	99.441	100	99.99	99.995	100	100	100	96.0828	98.487	95.039	100	100	100	99.704	100	99.998	99.942	100	98.2869	100	100	100	100	100	100	100	100	99.734	100	99.955	100	100	99.554	99.998	100	100	99.616	100	99.949	100	100
754		100	100	99.803	99.971	100	100	99.8472	99.441	100	99.99	99.995	100	100	100	96.0828	98.487	95.126	100	100	100	99.704	100	99.998	99.942	100	98.2869	100	100	100	100	100	100	100	100	99.734	100	99.955	100	100	99.554	99.998	100	100	99.616	100	99.949	100	100
755		100	100	99.803	99.971	100	100	99.8472	99.441	100	99.99	99.995	100	100	100	96.0828	98.487	95.217	100	100	100	99.704	100	99.998	99.942	100	98.2869	100	100	100	100	100	100	100	100	99.734	100	99.955	100	100	99.554	99.998	100	100	99.616	100	99.949	100	100
756		100	100	99.803	99.971	100	100	99.8472	99.441	100	99.99	99.995	100	100	100	96.0828	98.487	95.305	100	100	100	99.704	100	99.998	99.942	100	98.2869	100	100	100	100	100	100	100	100	99.734	100	99.955	100	100	99.554	99.998	100	100	99.616	100	99.949	100	100
757		100	100	99.803	99.971	100	100	99.8472	99.441	100	99.99	99.995	100	100	100	96.0828	98.487	95.386	100	100	100	99.704	100	99.998	99.942	100	98.2869	100	100	100	100	100	100	100	100	99.734	100	99.955	100	100	99.554	99.998	100	100	99.616	100	99.949	100	100
758		100	100	99.803	99.971	100	100	99.8472	99.441	100	99.99	99.995	100	100	100	96.0828	98.487	95.455	100	100	100	99.704	100	99.998	99.942	100	98.2869	100	100	100	100	100	100	100	100	99.734	100	99.955	100	100	99.554	99.998	100	100	99.616	100	99.949	100	100
759		100	100	99.803	99.971	100	100	99.8472	99.441	100	99.99	99.995	100	100	100	96.0828	98.487	95.507	100	100	100	99.704	100	99.998	99.942	100	98.2869	100	100	100	100	100	100	100	100	99.734	100	99.955	100	100	99.554	99.998	100	100	99.616	100	99.949	100	100
760		100	100	99.803	99.971	100	100	99.8472	99.441	100	99.99	99.995	100	100	100	96.0828	98.487	95.536	100	100	100	99.704	100	99.998	99.942	100	98.2869	100	100	100	100	100	100	100	100	99.734	100	99.955	100	100	99.554	99.998	100	100	99.616	100	99.949	100	100
761		100	100	99.803	99.971	100	100	99.8472	99.441	100	99.99	99.995	100	100	100	96.0828	98.487	95.54	100	100	100	99.704	100	99.998	99.942	100	98.2869	100	100	100	100	100	100	100	100	99.734	100	99.955	100	100	99.554	99.998	100	100	99.616	100	99.949	100	100
762		100	100	99.803	99.971	100	100	99.8472	99.441	100	99.99	99.995	100	100	100	96.0828	98.487	95.52	100	100	100	99.704	100	99.998	99.942	100	98.2869	100	100	100	100	100	100	100	100	99.734	100	99.955	100	100	99.554	99.998	100	100	99.616	100	99.949	100	100
763		100	100	99.803	99.971	100	100	99.8472	99.441	100	99.99	99.995	100	100	100	96.0828	98.487	95.48	100	100	100	99.704	100	99.998	99.942	100	98.2869	100	100	100	100	100	100	100	100	99.734	100	99.955	100	100	99.554	99.998	100	100	99.616	100	99.949	100	100
764		100	100	99.803	99.971	100	100	99.8472	99.441	100	99.99	99.995	100	100	100	96.0828	98.487	95.423	100	100	100	99.704	100	99.998	99.942	100	98.2869	100	100	100	100	100	100	100	100	99.734	100	99.955	100	100	99.554	99.998	100	100	99.616	100	99.949	100	100
765		100	100	99.803	99.971	100	100	99.8472	99.441	100	99.99	99.995	100	100	100	96.0828	98.487	95.354	100	100	100	99.704	100	99.998	99.942	100	98.2869	100	100	100	100	100	100	100	100	99.734	100	99.955	100	100	99.554	99.998	100	100	99.616	100	99.949	100	100
766		100	100	99.803	99.971	100	100	99.8472	99.441	100	99.99	99.995	100	100	100	96.0828	98.487	95.275	100	100	100	99.704	100	99.998	99.942	100	98.2869	100	100	100	100	100	100	100	100	99.734	100	99.955	100	100	99.554	99.998	100	100	99.616	100	99.949	100	100
767		100	100	99.803	99.971	100	100	99.8472	99.441	100	99.99	99.995	100	100	100	96.0828	98.487	95.191	100	100	100	99.704	100	99.998	99.942	100	98.2869	100	100	100	100	100	100	100	100	99.734	100	99.955	100	100	99.554	99.998	100	100	99.616	100	99.949	100	100
768		100	100	99.803	99.971	100	100	99.8472	99.441	100	99.99	99.995	100	100	100	96.0828	98.487	95.106	100	100	100	99.704	100	99.998	99.942	100	98.2869	100	100	100	100	100	100	100	100	99.734	100	99.955	100	100	99.554	99.998	100	100	99.616	100	99.949	100	100
769		100	100	99.803	99.971	100	100	99.8472	99.441	100	99.99	99.995	100	100	100	96.0828	98.487	95.022	100	100	100	99.704	100	99.998	99.942	100	98.2869	100	100	100	100	100	100	100	100	99.734	100	99.955	100	100	99.554	99.998	100	100	99.616	100	99.949	100	100
770		100	100	99.803	99.971	100	100	99.8472	99.441	100	99.99	99.995	100	100	100	96.0828	98.487	94.944	100	100	100	99.704	100	99.998	99.942	100	98.2869	100	100	100	100	100	100	100	100	99.734	100	99.955	100	100	99.554	99.998	100	100	99.616	100	99.949	100	100
771		100	100	99.803	99.971	100	100	99.8472	99.441	100	99.99	99.995	100	100	100	96.0828	98.487	94.875	100	100	100	99.704	100	99.998	99.942	100	98.2869	100	100	100	100	100	100	100	100	99.734	100	99.955	100	100	99.554	99.998	100	100	99.616	100	99.949	100	100
772		100	100	99.803	99.971	100	100	99.8472	99.441	100	99.99	99.995	100	100	100	96.0828	98.487	94.815	100	100	100	99.704	100	99.998	99.942	100	98.2869	100	100	100	100	100	100	100	100	99.734	100	99.955	100	100	99.554	99.998	100	100	99.616	100	99.949	100	100
773		100	100	99.803	99.971	100	100	99.8472	99.441	100	99.99	99.995	100	100	100	96.0828	98.487	94.764	100	100	100	99.704	100	99.998	99.942	100	98.2869	100	100	100	100	100	100	100	100	99.734	100	99.955	100	100	99.554	99.998	100	100	99.616	100	99.949	100	100
774		100	100	99.803	99.971	100	100	99.8472	99.441	100	99.99	99.995	100	100	100	96.0828	98.487	94.72	100	100	100	99.704	100	99.998	99.942	100	98.2869	100	100	100	100	100	100	100	100	99.734	100	99.955	100	100	99.554	99.998	100	100	99.616	100	99.949	100	100
775		100	100	99.803	99.971	100	100	99.8472	99.441	100	99.99	99.995	100	100	100	96.0828	98.487	94.682	100	100	100	99.704	100	99.998	99.942	100	98.2869	100	100	100	100	100	100	100	100	99.734	100	99.955	100	100	99.554	99.998	100	100	99.616	100	99.949	100	100
776		100	100	99.803	99.971	100	100	99.8472	99.441	100	99.99	99.995	100	100	100	96.0828	98.487	94.649	100	100	100	99.704	100	99.998	99.942	100	98.2869	100	100	100	100	100	100	100	100	99.734	100	99.955	100	100	99.554	99.998	100	100	99.616	100	99.949	100	100
777		100	100	99.803	99.971	100	100	99.8472	99.441	100	99.99	99.995	100	100	100	96.0828	98.487	94.62	100	100	100	99.704	100	99.998	99.942	100	98.2869	100	100	100	100	100	100	100	100	99.734	100	99.955	100	100	99.554	99.998	100	100	99.616	100	99.949	100	100
778		100	100	99.803	99.971	100	100	99.8472	99.441	100	99.99	99.995	100	100	100	96.0828	98.487	94.593	100	100	100	99.704	100	99.998	99.942	100	98.2869	100	100	100	100	100	100	100	100	99.734	100	99.955	100	100	99.554	99.998	100	100	99.616	100	99.949	100	100
779		100	100	99.803	99.971	100	100	99.8472	99.441	100	99.99	99.995	100	100	100	96.0828	98.487	94.569	100	100	100	99.704	100	99.998	99.942	100	98.2869	100	100	100	100	100	100	100	100	99.734	100	99.955	100	100	99.554	99.998	100	100	99.616	100	99.949	100	100
780		100	100	99.803	99.971	100	100	99.8472	99.441	100	99.99	99.995	100	100	100	96.0828	98.487	94.545	100	100	100	99.704	100	99.998	99.942	100	98.2869	100	100	100	100	100	100	100	100	99.734	100	99.955	100	100	99.554	99.998	100	100	99.616	100	99.949	100	100
781		100	100	99.803	99.971	100	100	99.8472	99.441	100	99.99	99.995	100	100	100	96.0828	98.487	94.521	100	100	100	99.704	100	99.998	99.942	100	98.2869	100	100	100	100	100	100	100	100	99.734	100	99.955	100	100	99.554	99.998	100	100	99.616	100	99.949	100	100
782		100	100	99.803	99.971	100	100	99.8472	99.441	100	99.99	99.995	100	100	100	96.0828	98.487	94.496	100	100	100	99.704	100	99.998	99.942	100	98.2869	100	100	100	100	100	100	100	100	99.734	100	99.955	100	100	99.554	99.998	100	100	99.616	100	99.949	100	100
783		100	100	99.803	99.971	100	100	99.8472	99.441	100	99.99	99.995	100	100	100	96.0828	98.487	94.469	100	100	100	99.704	100	99.998	99.942	100	98.2869	100	100	100	100	100	100	100	100	99.734	100	99.955	100	100	99.554	99.998	100	100	99.616	100	99.949	100	100
784		100	100	99.803	99.971	100	100	99.8472	99.441	100	99.99	99.995	100	100	100	96.0828	98.487	94.442	100	100	100	99.704	100	99.998	99.942	100	98.2869	100	100	100	100	100	100	100	100	99.734	100	99.955	100	100	99.554	99.998	100	100	99.616	100	99.949	100	100
785		100	100	99.803	99.971	100	100	99.8472	99.441	100	99.99	99.995	100	100	100	96.0828	98.487	94.414	100	100	100	99.704	100	99.998	99.942	100	98.2869	100	100	100	100	100	100	100	100	99.734	100	99.955	100	100	99.554	99.998	100	100	99.616	100	99.949	100	100
786		100	100	99.803	99.971	100	100	99.8472	99.441	100	99.99	99.995	100	100	100	96.0828	98.487	94.385	100	100	100	99.704	100	99.998	99.942	100	98.2869	100	100	100	100	100	100	100	100	99.734	100	99.955	100	100	99.554	99.998	100	100	99.616	100	99.949	100	100
787		100	100	99.803	99.971	100	100	99.8472	99.441	100	99.99	99.995	100	100	100	96.0828	98.487	94.355	100	100	100	99.704	100	99.998	99.942	100	98.2869	100	100	100	100	100	100	100	100	99.734	100	99.955	100	100	99.554	99.998	100	100	99.616	100	99.949	100	100
788		100	100	99.803	99.971	100	100	99.8472	99.441	100	99.99	99.995	100	100	100	96.0828	98.487	94.324	100	100	100	99.704	100	99.998	99.942	100	98.2869	100	100	100	100	100	100	100	100	99.734	100	99.955	100	100	99.554	99.998	100	100	99.616	100	99.949	100	100
789		100	100	99.803	99.971	100	100	99.8472	99.441	100	99.99	99.995	100	100	100	96.0828	98.487	94.291	100	100	100	99.704	100	99.998	99.942	100	98.2869	100	100	100	100	100	100	100	100	99.734	100	99.955	100	100	99.554	99.998	100	100	99.616	100	99.949	100	100
790		100	100	99.803	99.971	100	100	99.8472	99.441	100	99.99	99.995	100	100	100	96.0828	98.487	94.259	100	100	100	99.704	100	99.998	99.942	100	98.2869	100	100	100	100	100	100	100	100	99.734	100	99.955	100	100	99.554	99.998	100	100	99.616	100	99.949	100	100
791		100	100	99.803	99.971	100	100	99.8472	99.441	100	99.99	99.995	100	100	100	96.0828	98.487	94.225	100	100	100	99.704	100	99.998	99.942	100	98.2869	100	100	100	100	100	100	100	100	99.734	100	99.955	100	100	99.554	99.998	100	100	99.616	100	99.949	100	100
792		100	100	99.803	99.971	100	100	99.8472	99.441	100	99.99	99.995	100	100	100	96.0828	98.487	94.19	100	100	100	99.704	100	99.998	99.942	100	98.2869	100	100	100	100	100	100	100	100	99.734	100	99.955	100	100	99.554	99.998	100	100	99.616	100	99.949	100	100
793		100	100	99.803	99.971	100	100	99.8472	99.441	100	99.99	99.995	100	100	100	96.0828	98.487	94.155	100	100	100	99.704	100	99.998	99.942	100	98.2869	100	100	100	100	100	100	100	100	99.734	100	99.955	100	100	99.554	99.998	100	100	99.616	100	99.949	100	100
794		100	100	99.803	99.971	100	100	99.8472	99.441	100	99.99	99.995	100	100	100	96.0828	98.487	94.118	100	100	100	99.704	100	99.998	99.942	100	98.2869	100	100	100	100	100	100	100	100	99.734	100	99.955	100	100	99.554	99.998	100	100	99.616	100	99.949	100	100
795		100	100	99.803	99.971	100	100	99.8472	99.441	100	99.99	99.995	100	100	100	96.0828	98.487	94.082	100	100	100	99.704	100	99.998	99.942	100	98.2869	100	100	100	100	100	100	100	100	99.734	100	99.955	100	100	99.554	99.998	100	100	99.616	100	99.949	100	100
796		100	100	99.803	99.971	100	100	99.8472	99.441	100	99.99	99.995	100	100	100	96.0828	98.487	94.044	100	100	100	99.704	100	99.998	99.942	100	98.2869	100	100	100	100	100	100	100	100	99.734	100	99.955	100	100	99.554	99.998	100	100	99.616	100	99.949	100	100
797		100	100	99.803	99.971	100	100	99.8472	99.441	100	99.99	99.995	100	100	100	96.0828	98.487	94.007	100	100	100	99.704	100	99.998	99.942	100	98.2869	100	100	100	100	100	100	100	100	99.734	100	99.955	100	100	99.554	99.998	100	100	99.616	100	99.949	100	100
798		100	100	99.803	99.971	100	100	99.8472	99.441	100	99.99	99.995	100	100	100	96.0828	98.487	93.969	100	100	100	99.704	100	99.998	99.942	100	98.2869	100	100	100	100	100	100	100	100	99.734	100	99.955	100	100	99.554	99.998	100	100	99.616	100	99.949	100	100
799		100	100	99.803	99.971	100	100	99.8472	99.441	100	99.99	99.995	100	100	100	96.0828	98.487	93.931	100	100	100	99.704	100	99.998	99.942	100	98.2869	100	100	100	100	100	100	100	100	99.734	100	99.955	100	100	99.554	99.998	100	100	99.616	100	99.949	100	100
800		100	100	99.803	99.971	100	100	99.8472	99.441	100	99.99	99.995	100	100	100	96.0828	98.487	93.893	100	100	100	99.704	100	99.998	99.942	100	98.2869	100	100	100	100	100	100	100	100	99.734	100	99.955	100	100	99.554	99.998	100	100	99.616	100	99.949	100	100
[truncated: 7 more columns]
